# Supplementary material for: Poly[(μ4-biphenyl-3,3′-dicarboxyl­ato)bis[μ2-1,1′-(butane-1,4-di­yl)diimidazole](μ2-oxalato)dimanganese(II)]
Source: Acta Crystallogr Sect E Struct Rep Online. 2010 Sep 4;66(Pt 10):m1214. doi: 10.1107/S1600536810035269 (PMC2983367; doi:10.1107/S1600536810035269)
Supplement: Supplementary file 1 [file e-66-m1214-sup1.cif]

##############################################################################
###                                                                        ###
###        Electronic paper (Acta Crystallographica Section E)             ###
###                                                                        ###
##############################################################################
#                                                                            #
# This CIF contains the data in a paper accepted for publication in Acta     #
# Crystallographica Section E. It conforms to the requirements of Notes      #
# for Authors for Section E, and has been peer reviewed under the auspices   #
# of the IUCr Commission on Journals.                                        #
#                                                                            #
# Full details of the Crystallographic Information File format               #
# are given in the paper "The Crystallographic Information File (CIF):       #
# a New Standard Archive File for Crystallography" by S. R. Hall, F. H.      #
# Allen and I. D. Brown [Acta Cryst. (1991), A47, 655-685].                  #
#                                                                            #
# The current version of the core CIF dictionary is obtainable from          #
# ftp://ftp.iucr.org/pub/cif_core.dic. The current version number is 2.4.    #
#                                                                            #
# Software is freely available for graphical display of the structure(s) in  #
# this CIF.  For information consult the CIF home page http://www.iucr.org/  #
# cif/home.html                                                              #
#                                                                            #
# This file may be used for bona fide research purposes within the           #
# scientific community so long as proper attribution is given to the journal # 
# article from which it was obtained.                                        #
#                                                                            #
##############################################################################
                                             
data_global
_audit_creation_method     SHELXL-97
_journal_data_validation_number     ?
_journal_date_recd_electronic     2010-08-21
_journal_date_accepted     2010-09-01
_journal_name_full     'Acta Crystallographica, Section E'
_journal_year     2010
_journal_volume     66
_journal_issue     10
_journal_page_first     m1214
_journal_page_last     m1214
_journal_paper_category     QM
_journal_coeditor_code     HG2706
_publ_contact_author_name     'ZHU, BAO-YONG'
_publ_contact_author_address
; Department of Chemistry
Dezhou University
Dezhou Shandong 253023
China
;
_publ_contact_author_email     zhubaoyong@yahoo.cn
_publ_contact_author_fax     '86 534 8985835'
_publ_contact_author_phone     '86 534 8985835'
_publ_section_title
;\
Poly[(\m~4~-biphenyl-3,3'-dicarboxylato)bis[\m~2~-1,1'-(butane-1,4-\
diyl)diimidazole](\m~2~-oxalato)dimanganese(II)]
;
loop_
    _publ_author_name
    _publ_author_footnote
    _publ_author_address
    'Zhu, Bao-Yong' .
;
Department of Chemistry
Dezhou University
Dezhou Shandong 253023
People's Republic of China
;
data_I
_chemical_name_systematic
;
Poly[(\m~4~-biphenyl-3,3'-dicarboxylato)bis[\m~2~-1,1'-(butane-1,4-
diyl)diimidazole](\m~2~-oxalato)dimanganese(II)]
;
_chemical_name_common     ?
_chemical_formula_moiety     'C36 H36 Mn2 N8 O8'
_chemical_formula_sum     'C36 H36 Mn2 N8 O8'
_chemical_formula_iupac     '[Mn2 (C14 H8 O4) (C2 O4) (C10 H14 N4)2]'
_chemical_formula_weight     818.60
_chemical_melting_point     ?
_symmetry_cell_setting     triclinic
_symmetry_space_group_name_H-M     'P -1'
_symmetry_space_group_name_Hall     '-P 1'
loop_
    _symmetry_equiv_pos_as_xyz
    'x, y, z'
    '-x, -y, -z'
_cell_length_a     9.532(8)
_cell_length_b     9.881(8)
_cell_length_c     11.051(9)
_cell_angle_alpha     104.397(2)
_cell_angle_beta     99.707(2)
_cell_angle_gamma     114.265(5)
_cell_volume     874.8(12)
_cell_formula_units_Z     1
_cell_measurement_reflns_used     1712
_cell_measurement_theta_min     2.46
_cell_measurement_theta_max     27.11
_cell_measurement_temperature     296(2)
_exptl_crystal_description     block
_exptl_crystal_colour     colorless
_exptl_crystal_size_max     0.13
_exptl_crystal_size_mid     0.11
_exptl_crystal_size_min     0.10
_exptl_crystal_density_diffrn     1.554
_exptl_crystal_density_meas     ?
_exptl_crystal_density_method     'not measured'
_exptl_crystal_F_000     422
_exptl_absorpt_coefficient_mu     0.788
_exptl_absorpt_correction_type     multi-scan
_exptl_absorpt_process_details     '(SADABS; Bruker, 2001)'
_exptl_absorpt_correction_T_min     0.9018
_exptl_absorpt_correction_T_max     0.9232
_exptl_special_details
;
;
_diffrn_ambient_temperature     296(2)
_diffrn_radiation_type     MoK\a
_diffrn_radiation_wavelength     0.71073
_diffrn_radiation_source     'fine-focus sealed tube'
_diffrn_radiation_monochromator     graphite
_diffrn_measurement_device_type     'Bruker APEXII CCD area-detector'
_diffrn_measurement_method     '\f and \w scans'
_diffrn_detector_area_resol_mean     ?
_diffrn_reflns_number     4577
_diffrn_reflns_av_R_equivalents     0.0202
_diffrn_reflns_av_sigmaI/netI     0.0395
_diffrn_reflns_theta_min     2.00
_diffrn_reflns_theta_max     25.00
_diffrn_reflns_theta_full     25.00
_diffrn_measured_fraction_theta_max     0.990
_diffrn_measured_fraction_theta_full     0.990
_diffrn_reflns_limit_h_min     -9
_diffrn_reflns_limit_h_max     11
_diffrn_reflns_limit_k_min     -11
_diffrn_reflns_limit_k_max     11
_diffrn_reflns_limit_l_min     -13
_diffrn_reflns_limit_l_max     12
_diffrn_standards_number     ?
_diffrn_standards_interval_count     ?
_diffrn_standards_interval_time     ?
_diffrn_standards_decay_%     ?
_refine_special_details
;
Refinement of <i>F</i>^2^ against ALL reflections. The weighted <i>R</i>-factor
<i>wR</i> and goodness of fit <i>S</i> are based on <i>F</i>^2^, conventional
<i>R</i>-factors <i>R</i> are based on <i>F</i>, with <i>F</i> set to zero for
negative <i>F</i>^2^. The threshold expression of <i>F</i>^2^ >
\s(<i>F</i>^2^) is used only for calculating <i>R</i>-factors(gt) <i>etc</i>.
and is not relevant to the choice of reflections for refinement.
<i>R</i>-factors based on <i>F</i>^2^ are statistically about twice as large
as those based on <i>F</i>, and <i>R</i>- factors based on ALL data will be
even larger.
;
_reflns_number_total     3063
_reflns_number_gt     2495
_reflns_threshold_expression     I>2sigma(I)
_refine_ls_structure_factor_coef     Fsqd
_refine_ls_matrix_type     full
_refine_ls_R_factor_all     0.0512
_refine_ls_R_factor_gt     0.0388
_refine_ls_wR_factor_gt     0.0859
_refine_ls_wR_factor_ref     0.0908
_refine_ls_goodness_of_fit_ref     1.013
_refine_ls_restrained_S_all     1.013
_refine_ls_number_reflns     3063
_refine_ls_number_parameters     244
_refine_ls_number_restraints     0
_refine_ls_hydrogen_treatment     constr
_refine_ls_weighting_scheme     calc
_refine_ls_weighting_details
         'calc w=1/[\s^2^(Fo^2^)+(0.0337P)^2^+0.7805P] where P=(Fo^2^+2Fc^2^)/3'
_atom_sites_solution_hydrogens     geom
_atom_sites_solution_primary     direct
_atom_sites_solution_secondary     difmap
_refine_ls_shift/su_max     0.000
_refine_ls_shift/su_mean     0.000
_refine_diff_density_max     0.712
_refine_diff_density_min     -0.355
_refine_ls_extinction_method     none
_refine_ls_extinction_coef     ?
loop_
    _atom_type_symbol
    _atom_type_description
    _atom_type_scat_dispersion_real
    _atom_type_scat_dispersion_imag
    _atom_type_scat_source
    'C' 'C' 0.0033 0.0016
                         'International Tables Vol C Tables 4.2.6.8 and 6.1.1.4'
    'H' 'H' 0.0000 0.0000
                         'International Tables Vol C Tables 4.2.6.8 and 6.1.1.4'
    'N' 'N' 0.0061 0.0033
                         'International Tables Vol C Tables 4.2.6.8 and 6.1.1.4'
    'O' 'O' 0.0106 0.0060
                         'International Tables Vol C Tables 4.2.6.8 and 6.1.1.4'
    'Mn' 'Mn' 0.3368 0.7283
                         'International Tables Vol C Tables 4.2.6.8 and 6.1.1.4'
_computing_data_collection     'APEX2 (Bruker, 2007)'
_computing_cell_refinement     'SAINT (Bruker, 2007)'
_computing_data_reduction     'SAINT (Bruker, 2007)'
_computing_structure_solution     'SIR97 (Altomare <i>et al.</i>, 1999)'
_computing_structure_refinement     'SHELXL97 (Sheldrick, 2008)'
_computing_molecular_graphics     'SHELXTL(Sheldrick, 2008)'
_computing_publication_material     'WinGX (Farrugia, 1999)'
loop_
    _atom_site_type_symbol
    _atom_site_label
    _atom_site_fract_x
    _atom_site_fract_y
    _atom_site_fract_z
    _atom_site_U_iso_or_equiv
    _atom_site_adp_type
    _atom_site_calc_flag
    _atom_site_refinement_flags
    _atom_site_occupancy
    _atom_site_disorder_assembly
    _atom_site_disorder_group
    C C1 0.7299(4) 0.9282(4) 0.7716(3) 0.0427(8) Uani d . 1 . .
    H H1 0.6181 0.8815 0.7375 0.051 Uiso calc R 1 . .
    C C2 0.9736(4) 1.0911(5) 0.8827(4) 0.0633(11) Uani d . 1 . .
    H H2 1.0655 1.1814 0.9418 0.076 Uiso calc R 1 . .
    C C3 0.9734(5) 0.9615(5) 0.8048(4) 0.0713(12) Uani d . 1 . .
    H H3 1.0628 0.9464 0.8006 0.086 Uiso calc R 1 . .
    C C4 0.7560(5) 0.6974(4) 0.6402(3) 0.0564(10) Uani d . 1 . .
    H H4A 0.6452 0.6333 0.6363 0.068 Uiso calc R 1 . .
    H H4B 0.8193 0.6507 0.6722 0.068 Uiso calc R 1 . .
    C C5 0.7612(6) 0.6915(5) 0.5041(4) 0.0768(13) Uani d . 1 . .
    H H5A 0.8727 0.7552 0.5093 0.092 Uiso calc R 1 . .
    H H5B 0.7285 0.5827 0.4517 0.092 Uiso calc R 1 . .
    C C6 0.6637(6) 0.7444(5) 0.4343(4) 0.0816(14) Uani d . 1 . .
    H H6A 0.6957 0.8530 0.4863 0.098 Uiso calc R 1 . .
    H H6B 0.5517 0.6801 0.4278 0.098 Uiso calc R 1 . .
    C C7 0.6733(6) 0.7376(4) 0.2962(4) 0.0642(11) Uani d . 1 . .
    H H7A 0.6072 0.7796 0.2600 0.077 Uiso calc R 1 . .
    H H7B 0.7841 0.8044 0.3016 0.077 Uiso calc R 1 . .
    C C8 0.4624(4) 0.4587(4) 0.1455(3) 0.0505(9) Uani d . 1 . .
    H H8 0.3691 0.4661 0.1502 0.061 Uiso calc R 1 . .
    C C9 0.4710(4) 0.3296(4) 0.0757(3) 0.0444(8) Uani d . 1 . .
    H H9 0.3825 0.2319 0.0237 0.053 Uiso calc R 1 . .
    C C10 0.7130(4) 0.5128(4) 0.1726(3) 0.0423(8) Uani d . 1 . .
    H H10 0.8254 0.5686 0.2016 0.051 Uiso calc R 1 . .
    C C11 1.0488(3) 0.4969(3) 0.0624(2) 0.0253(6) Uani d . 1 . .
    C C12 0.3716(3) -0.0489(3) -0.1928(2) 0.0240(6) Uani d . 1 . .
    C C13 0.2848(3) -0.1643(3) -0.3312(2) 0.0262(6) Uani d . 1 . .
    C C14 0.1514(3) -0.3102(3) -0.3588(2) 0.0257(6) Uani d . 1 . .
    H H14 0.1146 -0.3347 -0.2904 0.031 Uiso calc R 1 . .
    C C15 0.0709(3) -0.4210(3) -0.4862(3) 0.0261(6) Uani d . 1 . .
    C C16 0.1284(3) -0.3790(3) -0.5861(3) 0.0344(7) Uani d . 1 . .
    H H16 0.0772 -0.4505 -0.6720 0.041 Uiso calc R 1 . .
    C C17 0.2597(4) -0.2338(3) -0.5611(3) 0.0408(8) Uani d . 1 . .
    H H17 0.2949 -0.2082 -0.6298 0.049 Uiso calc R 1 . .
    C C18 0.3386(4) -0.1266(3) -0.4339(3) 0.0352(7) Uani d . 1 . .
    H H18 0.4276 -0.0293 -0.4169 0.042 Uiso calc R 1 . .
    Mn Mn1 0.72380(5) 0.21542(5) -0.02078(4) 0.02532(14) Uani d . 1 . .
    N N1 0.8196(3) 1.0703(3) 0.8619(2) 0.0365(6) Uani d . 1 . .
    N N2 0.8173(3) 0.8581(3) 0.7341(2) 0.0443(7) Uani d . 1 . .
    N N3 0.6182(4) 0.5751(3) 0.2074(2) 0.0451(7) Uani d . 1 . .
    N N4 0.6292(3) 0.3645(3) 0.0931(2) 0.0365(6) Uani d . 1 . .
    O O1 1.1919(2) 0.6036(2) 0.11609(18) 0.0324(5) Uani d . 1 . .
    O O2 0.9760(2) 0.3849(2) 0.09977(17) 0.0318(5) Uani d . 1 . .
    O O3 0.5021(2) 0.0710(2) -0.17499(18) 0.0326(5) Uani d . 1 . .
    O O4 0.3098(2) -0.0764(2) -0.10413(17) 0.0310(4) Uani d . 1 . .
loop_
    _atom_site_aniso_label
    _atom_site_aniso_U_11
    _atom_site_aniso_U_22
    _atom_site_aniso_U_33
    _atom_site_aniso_U_12
    _atom_site_aniso_U_13
    _atom_site_aniso_U_23
    C1 0.0386(18) 0.0441(18) 0.0401(18) 0.0215(16) 0.0121(14) 0.0027(15)
    C2 0.039(2) 0.064(2) 0.066(3) 0.0244(19) 0.0084(18) -0.004(2)
    C3 0.053(2) 0.078(3) 0.079(3) 0.043(2) 0.017(2) 0.001(2)
    C4 0.082(3) 0.046(2) 0.047(2) 0.041(2) 0.0196(19) 0.0089(16)
    C5 0.126(4) 0.066(3) 0.044(2) 0.062(3) 0.018(2) 0.0044(19)
    C6 0.136(4) 0.067(3) 0.052(3) 0.071(3) 0.018(3) 0.004(2)
    C7 0.111(3) 0.048(2) 0.047(2) 0.052(2) 0.025(2) 0.0127(17)
    C8 0.054(2) 0.071(2) 0.0406(19) 0.042(2) 0.0193(17) 0.0181(18)
    C9 0.046(2) 0.0482(19) 0.0398(18) 0.0234(17) 0.0171(15) 0.0127(15)
    C10 0.0470(19) 0.0421(18) 0.0361(17) 0.0230(16) 0.0115(14) 0.0084(14)
    C11 0.0246(14) 0.0209(13) 0.0227(14) 0.0074(12) 0.0068(11) 0.0017(11)
    C12 0.0223(14) 0.0221(13) 0.0213(14) 0.0079(12) 0.0028(11) 0.0048(11)
    C13 0.0234(14) 0.0239(13) 0.0238(14) 0.0082(11) 0.0036(11) 0.0044(11)
    C14 0.0272(14) 0.0229(13) 0.0194(13) 0.0084(12) 0.0040(11) 0.0037(10)
    C15 0.0232(14) 0.0218(13) 0.0237(14) 0.0064(12) 0.0034(11) 0.0032(11)
    C16 0.0364(16) 0.0276(15) 0.0199(14) 0.0046(13) 0.0030(12) 0.0004(12)
    C17 0.0437(18) 0.0343(16) 0.0259(16) 0.0031(14) 0.0120(13) 0.0076(13)
    C18 0.0347(16) 0.0252(15) 0.0270(15) 0.0007(13) 0.0084(12) 0.0041(12)
    Mn1 0.0227(2) 0.0210(2) 0.0202(2) 0.00355(17) 0.00432(16) 0.00186(16)
    N1 0.0367(14) 0.0374(14) 0.0309(13) 0.0189(12) 0.0091(11) 0.0032(11)
    N2 0.0532(17) 0.0477(16) 0.0342(15) 0.0306(14) 0.0137(13) 0.0059(12)
    N3 0.069(2) 0.0442(16) 0.0321(14) 0.0374(16) 0.0166(14) 0.0108(12)
    N4 0.0448(15) 0.0349(14) 0.0277(13) 0.0205(12) 0.0116(11) 0.0045(11)
    O1 0.0249(10) 0.0301(10) 0.0270(10) 0.0030(9) 0.0014(8) 0.0082(8)
    O2 0.0292(11) 0.0268(10) 0.0242(10) 0.0028(9) 0.0028(8) 0.0073(8)
    O3 0.0240(10) 0.0249(10) 0.0291(10) -0.0001(9) 0.0022(8) 0.0029(8)
    O4 0.0338(11) 0.0268(10) 0.0217(10) 0.0076(9) 0.0068(8) 0.0047(8)
_geom_special_details
;
All e.s.d.'s (except the e.s.d. in the dihedral angle between two l.s. planes)
are estimated using the full covariance matrix. The cell e.s.d.'s are taken
into account individually in the estimation of e.s.d.'s in distances, angles
and torsion angles; correlations between e.s.d.'s in cell parameters are only
used when they are defined by crystal symmetry. An approximate (isotropic)
treatment of cell e.s.d.'s is used for estimating e.s.d.'s involving l.s.
planes.
;
loop_
    _geom_bond_atom_site_label_1
    _geom_bond_atom_site_label_2
    _geom_bond_site_symmetry_2
    _geom_bond_distance
    _geom_bond_publ_flag
    C1 N1 . 1.314(4) ?
    C1 N2 . 1.339(4) ?
    C1 H1 . 0.9300 ?
    C2 C3 . 1.353(5) ?
    C2 N1 . 1.366(4) ?
    C2 H2 . 0.9300 ?
    C3 N2 . 1.352(5) ?
    C3 H3 . 0.9300 ?
    C4 N2 . 1.467(4) ?
    C4 C5 . 1.501(5) ?
    C4 H4A . 0.9700 ?
    C4 H4B . 0.9700 ?
    C5 C6 . 1.446(6) ?
    C5 H5A . 0.9700 ?
    C5 H5B . 0.9700 ?
    C6 C7 . 1.532(5) ?
    C6 H6A . 0.9700 ?
    C6 H6B . 0.9700 ?
    C7 N3 . 1.472(4) ?
    C7 H7A . 0.9700 ?
    C7 H7B . 0.9700 ?
    C8 C9 . 1.360(5) ?
    C8 N3 . 1.364(4) ?
    C8 H8 . 0.9300 ?
    C9 N4 . 1.368(4) ?
    C9 H9 . 0.9300 ?
    C10 N4 . 1.311(4) ?
    C10 N3 . 1.341(4) ?
    C10 H10 . 0.9300 ?
    C11 O1 . 1.248(3) ?
    C11 O2 . 1.252(3) ?
    C11 C11 2_765 1.559(5) ?
    C12 O4 . 1.256(3) ?
    C12 O3 . 1.257(3) ?
    C12 C13 . 1.502(3) ?
    C13 C18 . 1.392(4) ?
    C13 C14 . 1.390(4) ?
    C14 C15 . 1.396(4) ?
    C14 H14 . 0.9300 ?
    C15 C16 . 1.392(4) ?
    C15 C15 2_544 1.500(5) ?
    C16 C17 . 1.382(4) ?
    C16 H16 . 0.9300 ?
    C17 C18 . 1.383(4) ?
    C17 H17 . 0.9300 ?
    C18 H18 . 0.9300 ?
    Mn1 O3 . 2.1222(19) ?
    Mn1 O4 2_655 2.151(2) ?
    Mn1 O2 . 2.205(2) ?
    Mn1 O1 2_765 2.235(2) ?
    Mn1 N4 . 2.263(2) ?
    Mn1 N1 1_544 2.263(2) ?
    N1 Mn1 1_566 2.263(2) ?
    O1 Mn1 2_765 2.235(2) ?
    O4 Mn1 2_655 2.151(2) ?
loop_
    _geom_angle_atom_site_label_1
    _geom_angle_atom_site_label_2
    _geom_angle_atom_site_label_3
    _geom_angle_site_symmetry_1
    _geom_angle_site_symmetry_3
    _geom_angle
    _geom_angle_publ_flag
    N1 C1 N2 . . 112.6(3) ?
    N1 C1 H1 . . 123.7 ?
    N2 C1 H1 . . 123.7 ?
    C3 C2 N1 . . 110.2(3) ?
    C3 C2 H2 . . 124.9 ?
    N1 C2 H2 . . 124.9 ?
    C2 C3 N2 . . 106.4(3) ?
    C2 C3 H3 . . 126.8 ?
    N2 C3 H3 . . 126.8 ?
    N2 C4 C5 . . 114.0(3) ?
    N2 C4 H4A . . 108.8 ?
    C5 C4 H4A . . 108.8 ?
    N2 C4 H4B . . 108.8 ?
    C5 C4 H4B . . 108.8 ?
    H4A C4 H4B . . 107.7 ?
    C6 C5 C4 . . 117.6(4) ?
    C6 C5 H5A . . 107.9 ?
    C4 C5 H5A . . 107.9 ?
    C6 C5 H5B . . 107.9 ?
    C4 C5 H5B . . 107.9 ?
    H5A C5 H5B . . 107.2 ?
    C5 C6 C7 . . 116.0(4) ?
    C5 C6 H6A . . 108.3 ?
    C7 C6 H6A . . 108.3 ?
    C5 C6 H6B . . 108.3 ?
    C7 C6 H6B . . 108.3 ?
    H6A C6 H6B . . 107.4 ?
    N3 C7 C6 . . 112.3(3) ?
    N3 C7 H7A . . 109.1 ?
    C6 C7 H7A . . 109.1 ?
    N3 C7 H7B . . 109.1 ?
    C6 C7 H7B . . 109.1 ?
    H7A C7 H7B . . 107.9 ?
    C9 C8 N3 . . 106.0(3) ?
    C9 C8 H8 . . 127.0 ?
    N3 C8 H8 . . 127.0 ?
    C8 C9 N4 . . 110.0(3) ?
    C8 C9 H9 . . 125.0 ?
    N4 C9 H9 . . 125.0 ?
    N4 C10 N3 . . 112.3(3) ?
    N4 C10 H10 . . 123.9 ?
    N3 C10 H10 . . 123.9 ?
    O1 C11 O2 . . 126.0(2) ?
    O1 C11 C11 . 2_765 117.2(3) ?
    O2 C11 C11 . 2_765 116.8(3) ?
    O4 C12 O3 . . 124.7(2) ?
    O4 C12 C13 . . 118.9(2) ?
    O3 C12 C13 . . 116.5(2) ?
    C18 C13 C14 . . 119.1(2) ?
    C18 C13 C12 . . 120.0(2) ?
    C14 C13 C12 . . 120.9(2) ?
    C13 C14 C15 . . 122.0(2) ?
    C13 C14 H14 . . 119.0 ?
    C15 C14 H14 . . 119.0 ?
    C16 C15 C14 . . 117.3(2) ?
    C16 C15 C15 . 2_544 121.5(3) ?
    C14 C15 C15 . 2_544 121.2(3) ?
    C17 C16 C15 . . 121.7(2) ?
    C17 C16 H16 . . 119.1 ?
    C15 C16 H16 . . 119.1 ?
    C18 C17 C16 . . 120.0(3) ?
    C18 C17 H17 . . 120.0 ?
    C16 C17 H17 . . 120.0 ?
    C17 C18 C13 . . 119.9(3) ?
    C17 C18 H18 . . 120.0 ?
    C13 C18 H18 . . 120.0 ?
    O3 Mn1 O4 . 2_655 99.95(8) ?
    O3 Mn1 O2 . . 165.44(7) ?
    O4 Mn1 O2 2_655 . 93.16(7) ?
    O3 Mn1 O1 . 2_765 92.32(7) ?
    O4 Mn1 O1 2_655 2_765 167.71(7) ?
    O2 Mn1 O1 . 2_765 74.74(7) ?
    O3 Mn1 N4 . . 93.96(9) ?
    O4 Mn1 N4 2_655 . 91.30(9) ?
    O2 Mn1 N4 . . 92.05(9) ?
    O1 Mn1 N4 2_765 . 87.11(9) ?
    O3 Mn1 N1 . 1_544 85.82(9) ?
    O4 Mn1 N1 2_655 1_544 90.21(9) ?
    O2 Mn1 N1 . 1_544 87.83(9) ?
    O1 Mn1 N1 2_765 1_544 91.42(9) ?
    N4 Mn1 N1 . 1_544 178.50(9) ?
    C1 N1 C2 . . 104.3(3) ?
    C1 N1 Mn1 . 1_566 125.1(2) ?
    C2 N1 Mn1 . 1_566 129.6(2) ?
    C1 N2 C3 . . 106.6(3) ?
    C1 N2 C4 . . 127.0(3) ?
    C3 N2 C4 . . 126.4(3) ?
    C10 N3 C8 . . 106.7(3) ?
    C10 N3 C7 . . 126.2(3) ?
    C8 N3 C7 . . 127.0(3) ?
    C10 N4 C9 . . 105.0(3) ?
    C10 N4 Mn1 . . 127.0(2) ?
    C9 N4 Mn1 . . 127.0(2) ?
    C11 O1 Mn1 . 2_765 115.06(17) ?
    C11 O2 Mn1 . . 116.18(16) ?
    C12 O3 Mn1 . . 135.35(17) ?
    C12 O4 Mn1 . 2_655 143.26(18) ?
loop_
    _geom_torsion_atom_site_label_1
    _geom_torsion_atom_site_label_2
    _geom_torsion_atom_site_label_3
    _geom_torsion_atom_site_label_4
    _geom_torsion_site_symmetry_1
    _geom_torsion_site_symmetry_2
    _geom_torsion_site_symmetry_3
    _geom_torsion_site_symmetry_4
    _geom_torsion
    _geom_torsion_publ_flag
    N1 C2 C3 N2 . . . . 0.1(5) ?
    N2 C4 C5 C6 . . . . -63.2(5) ?
    C4 C5 C6 C7 . . . . 179.6(4) ?
    C5 C6 C7 N3 . . . . 61.2(6) ?
    N3 C8 C9 N4 . . . . -0.2(4) ?
    O4 C12 C13 C18 . . . . 171.3(3) ?
    O3 C12 C13 C18 . . . . -7.9(4) ?
    O4 C12 C13 C14 . . . . -9.4(4) ?
    O3 C12 C13 C14 . . . . 171.5(2) ?
    C18 C13 C14 C15 . . . . 0.9(4) ?
    C12 C13 C14 C15 . . . . -178.5(2) ?
    C13 C14 C15 C16 . . . . -0.8(4) ?
    C13 C14 C15 C15 . . . 2_544 178.8(3) ?
    C14 C15 C16 C17 . . . . 0.0(4) ?
    C15 C15 C16 C17 2_544 . . . -179.6(3) ?
    C15 C16 C17 C18 . . . . 0.7(5) ?
    C16 C17 C18 C13 . . . . -0.6(5) ?
    C14 C13 C18 C17 . . . . -0.2(4) ?
    C12 C13 C18 C17 . . . . 179.2(3) ?
    N2 C1 N1 C2 . . . . 0.0(4) ?
    N2 C1 N1 Mn1 . . . 1_566 -169.0(2) ?
    C3 C2 N1 C1 . . . . -0.1(5) ?
    C3 C2 N1 Mn1 . . . 1_566 168.3(3) ?
    N1 C1 N2 C3 . . . . 0.0(4) ?
    N1 C1 N2 C4 . . . . 177.0(3) ?
    C2 C3 N2 C1 . . . . -0.1(5) ?
    C2 C3 N2 C4 . . . . -177.1(3) ?
    C5 C4 N2 C1 . . . . 97.7(4) ?
    C5 C4 N2 C3 . . . . -85.9(5) ?
    N4 C10 N3 C8 . . . . -0.2(4) ?
    N4 C10 N3 C7 . . . . 179.4(3) ?
    C9 C8 N3 C10 . . . . 0.2(4) ?
    C9 C8 N3 C7 . . . . -179.4(3) ?
    C6 C7 N3 C10 . . . . -101.2(4) ?
    C6 C7 N3 C8 . . . . 78.4(5) ?
    N3 C10 N4 C9 . . . . 0.1(4) ?
    N3 C10 N4 Mn1 . . . . 169.41(19) ?
    C8 C9 N4 C10 . . . . 0.0(4) ?
    C8 C9 N4 Mn1 . . . . -169.3(2) ?
    O3 Mn1 N4 C10 . . . . -151.4(3) ?
    O4 Mn1 N4 C10 2_655 . . . 108.5(3) ?
    O2 Mn1 N4 C10 . . . . 15.3(3) ?
    O1 Mn1 N4 C10 2_765 . . . -59.3(3) ?
    O3 Mn1 N4 C9 . . . . 15.6(3) ?
    O4 Mn1 N4 C9 2_655 . . . -84.5(2) ?
    O2 Mn1 N4 C9 . . . . -177.7(2) ?
    O1 Mn1 N4 C9 2_765 . . . 107.7(2) ?
    O2 C11 O1 Mn1 . . . 2_765 -179.1(2) ?
    C11 C11 O1 Mn1 2_765 . . 2_765 0.8(4) ?
    O1 C11 O2 Mn1 . . . . -179.2(2) ?
    C11 C11 O2 Mn1 2_765 . . . 0.9(4) ?
    O3 Mn1 O2 C11 . . . . 26.9(4) ?
    O4 Mn1 O2 C11 2_655 . . . -178.85(18) ?
    O1 Mn1 O2 C11 2_765 . . . -1.00(17) ?
    N4 Mn1 O2 C11 . . . . -87.44(19) ?
    N1 Mn1 O2 C11 1_544 . . . 91.06(19) ?
    O4 C12 O3 Mn1 . . . . 33.5(4) ?
    C13 C12 O3 Mn1 . . . . -147.35(19) ?
    O4 Mn1 O3 C12 2_655 . . . 9.5(3) ?
    O2 Mn1 O3 C12 . . . . 163.4(3) ?
    O1 Mn1 O3 C12 2_765 . . . -169.7(2) ?
    N4 Mn1 O3 C12 . . . . -82.5(3) ?
    N1 Mn1 O3 C12 1_544 . . . 99.0(3) ?
    O3 C12 O4 Mn1 . . . 2_655 -102.2(3) ?
    C13 C12 O4 Mn1 . . . 2_655 78.7(3) ?
