# Supplementary material for: Poly[(μ4-biphenyl-3,3′-dicarboxyl­ato)bis[μ2-1,1′-(butane-1,4-di­yl)diimidazole](μ2-oxalato)dimanganese(II)]
Source: Acta Crystallogr Sect E Struct Rep Online. 2010 Sep 4;66(Pt 10):m1214. doi: 10.1107/S1600536810035269 (PMC2983367; doi:10.1107/S1600536810035269)
Supplement: Supplementary file 2 [file e-66-m1214-Isup2.hkl]

# 
# h,k,l, Fc-squared, Fo-squared, sigma(Fo-squared) and status flag 
# 
data_I
_shelx_title '                                zhu10031406_0m in P-1' 
_shelx_refln_list_code          4 
_shelx_F_calc_maximum      152.15 
_exptl_crystal_F_000       422.00 
_reflns_d_resolution_high  0.8408 
 
loop_ 
 _symmetry_equiv_pos_as_xyz 
 'x, y, z' 
 '-x, -y, -z' 
 
_cell_length_a     9.5320 
_cell_length_b     9.8810 
_cell_length_c    11.0510 
_cell_angle_alpha 104.397 
_cell_angle_beta   99.707 
_cell_angle_gamma 114.265 
 
_shelx_F_squared_multiplier     1.000 
 
loop_ 
 _refln_index_h 
 _refln_index_k 
 _refln_index_l 
 _refln_F_squared_calc 
 _refln_F_squared_meas 
 _refln_F_squared_sigma 
 _refln_observed_status 
   1   0   0      158.56      134.46      2.89 o 
   2   0   0     5036.55     4837.60     50.03 o 
   3   0   0     1782.72     1717.43     22.02 o 
   4   0   0     1774.20     1793.23     24.56 o 
   5   0   0      426.20      397.88     10.53 o 
   6   0   0       53.11       70.55      5.46 o 
   7   0   0      200.80      172.52      8.63 o 
   8   0   0       19.94       27.75      5.39 o 
   9   0   0      544.63      490.20     25.65 o 
  -9   1   0       38.91       39.27      5.96 o 
  -8   1   0      334.91      391.73     13.16 o 
  -7   1   0      104.31      102.55     11.24 o 
  -6   1   0      800.11      824.32     16.70 o 
  -5   1   0      573.42      565.84     12.18 o 
  -4   1   0      219.11      199.22      8.74 o 
  -3   1   0     1410.52     1395.90     18.32 o 
  -2   1   0     1505.03     1545.96     18.17 o 
  -1   1   0     4627.50     4901.59     56.18 o 
   0   1   0        5.40        2.22      0.59 o 
   1   1   0     1015.75     1226.37     14.81 o 
   2   1   0      249.91      271.42      6.22 o 
   3   1   0      182.07      216.14     10.58 o 
   4   1   0     1886.15     2031.11     27.64 o 
   5   1   0        1.00        0.80      2.21 o 
   6   1   0       63.48       89.34      6.12 o 
   7   1   0        0.22        0.00      4.54 o 
   8   1   0      508.67      520.95     26.19 o 
   9   1   0        1.80        4.37      6.58 o 
 -10   2   0       45.81       41.60      8.50 o 
  -9   2   0       28.56       16.29      6.17 o 
  -8   2   0       98.02       88.64     11.83 o 
  -7   2   0      406.92      391.56     11.78 o 
  -6   2   0     1528.23     1464.41     50.21 o 
  -5   2   0       73.02       78.40      4.59 o 
  -4   2   0     1297.79     1276.72     18.07 o 
  -3   2   0      619.61      618.08     11.53 o 
  -2   2   0    23150.73    23086.94    664.33 o 
  -1   2   0      133.80      136.81      3.08 o 
   0   2   0      142.46      142.36      3.22 o 
   1   2   0     1545.78     1433.47     28.54 o 
   2   2   0      178.38      160.62      5.11 o 
   3   2   0      897.24      916.32     21.57 o 
   4   2   0        0.38        3.95      2.04 o 
   5   2   0      572.10      596.88     14.48 o 
   6   2   0        1.06        5.39      5.70 o 
   7   2   0      384.40      354.14     21.58 o 
   8   2   0       12.73        5.98      7.84 o 
 -10   3   0      150.18      191.39     14.79 o 
  -9   3   0      250.23      280.01     16.67 o 
  -8   3   0      694.79      702.46     24.39 o 
  -7   3   0     1240.79     1255.88     22.03 o 
  -6   3   0      229.48      230.19      7.71 o 
  -5   3   0     2884.65     2704.82     94.32 o 
  -4   3   0      485.38      500.59      7.85 o 
  -3   3   0     3987.82     3922.89     44.55 o 
  -2   3   0      320.40      321.18      5.42 o 
  -1   3   0       26.14       43.67      2.27 o 
   0   3   0        4.23        2.80      1.26 o 
   1   3   0       87.50      107.89      3.52 o 
   2   3   0     1459.10     1545.65     21.28 o 
   3   3   0      113.46      117.04      5.35 o 
   4   3   0      362.32      360.05     10.02 o 
   5   3   0        2.88        0.00      4.82 o 
   6   3   0      915.95      934.22     34.74 o 
   7   3   0       21.49       19.78      8.55 o 
   8   3   0       48.65       60.08     12.47 o 
 -11   4   0       10.28        7.60      7.34 o 
 -10   4   0      138.25      153.66     14.58 o 
  -9   4   0       65.35       41.41      8.36 o 
  -8   4   0      161.23      131.29     11.83 o 
  -7   4   0        1.61        0.00      3.54 o 
  -6   4   0     1743.90     1745.97     24.58 o 
  -5   4   0      303.11      298.12      6.36 o 
  -4   4   0     2597.33     2679.44     26.65 o 
  -3   4   0      508.76      484.37     10.77 o 
  -2   4   0      418.14      424.00      7.22 o 
  -1   4   0       43.87       37.51      2.47 o 
   0   4   0       23.55       46.45      2.66 o 
   1   4   0      932.21      891.97     12.24 o 
   2   4   0      362.36      329.15      7.14 o 
   3   4   0     1395.48     1438.45     28.58 o 
   4   4   0        0.01        0.00      5.18 o 
   5   4   0     1242.67     1228.59     40.15 o 
   6   4   0        8.74        0.00      6.51 o 
   7   4   0      211.28      241.87     19.90 o 
 -11   5   0      153.77      150.93     15.62 o 
 -10   5   0      169.95      168.43     14.94 o 
  -9   5   0        6.22       14.77      6.32 o 
  -8   5   0        7.38        0.00      4.35 o 
  -7   5   0      182.20      205.83     13.08 o 
  -6   5   0      163.58      172.37      8.62 o 
  -5   5   0      128.66      109.65      6.28 o 
  -4   5   0      119.76      115.53      6.22 o 
  -3   5   0     1277.39     1177.55     20.49 o 
  -2   5   0      805.54      783.80     11.51 o 
  -1   5   0        0.98        2.56      1.49 o 
   0   5   0      129.52      129.82      4.74 o 
   1   5   0      197.49      186.88      5.56 o 
   2   5   0      128.14      137.99      7.26 o 
   3   5   0        2.17        3.42      5.39 o 
   4   5   0       63.76       96.64     12.18 o 
   5   5   0       14.57       13.16      7.91 o 
   6   5   0      185.86      164.03     17.41 o 
 -11   6   0       79.12       65.68     11.42 o 
 -10   6   0      105.13       87.72     12.09 o 
  -9   6   0        0.28        0.00      4.37 o 
  -8   6   0      124.04      132.17     12.11 o 
  -7   6   0       81.36       74.22      6.86 o 
  -6   6   0        9.34       10.87      3.61 o 
  -5   6   0      114.18      122.54     10.48 o 
  -4   6   0       37.56       36.91      4.38 o 
  -3   6   0      101.81      106.49      4.43 o 
  -2   6   0      363.80      363.44      8.49 o 
  -1   6   0     1748.98     1727.85     21.12 o 
   0   6   0      578.53      525.51     10.13 o 
   1   6   0     1630.97     1581.84     27.34 o 
   2   6   0        2.89        1.16      4.44 o 
   3   6   0      298.94      293.30     18.62 o 
   4   6   0        0.37       20.56      8.41 o 
   5   6   0      144.48      145.68     16.86 o 
 -11   7   0        6.07       19.54      7.72 o 
 -10   7   0        0.11        0.00      4.99 o 
  -9   7   0      456.13      492.86     23.72 o 
  -8   7   0       57.47       72.16      9.83 o 
  -7   7   0       97.34       97.25     14.64 o 
  -6   7   0       46.49       50.12      5.82 o 
  -5   7   0     1602.66     1550.21     31.34 o 
  -4   7   0      779.89      709.69     16.60 o 
  -3   7   0      247.45      236.34      7.59 o 
  -2   7   0      478.66      463.03      9.94 o 
  -1   7   0      189.77      176.50      6.42 o 
   0   7   0      947.38      961.97     23.12 o 
   1   7   0        0.94        0.00      2.77 o 
   2   7   0       57.83       74.13     11.14 o 
   3   7   0       64.41       83.51     12.92 o 
   4   7   0      268.87      303.66     22.46 o 
 -10   8   0       12.87       15.58      7.79 o 
  -9   8   0       81.39       70.55     10.95 o 
  -8   8   0       63.92       81.46     24.36 o 
  -7   8   0       51.84       51.97      6.55 o 
  -6   8   0        0.47        0.00      4.13 o 
  -5   8   0      101.70      108.78      7.69 o 
  -4   8   0        9.70       21.98     10.36 o 
  -3   8   0       53.29       60.42      5.59 o 
  -2   8   0       23.29       17.54      4.18 o 
  -1   8   0      588.69      549.31     19.59 o 
   0   8   0       27.87       41.43      7.72 o 
   1   8   0       45.39       34.45      8.93 o 
   2   8   0       74.60       70.24     12.09 o 
   3   8   0      296.18      289.15     21.68 o 
 -10   9   0       20.71       20.71      8.19 o 
  -9   9   0       91.82       88.07     12.18 o 
  -8   9   0      102.46      100.08     18.32 o 
  -7   9   0      599.38      591.13     18.28 o 
  -6   9   0      371.85      347.65     20.43 o 
  -5   9   0       89.04       89.80      7.54 o 
  -4   9   0      164.85      165.09      9.14 o 
  -3   9   0        1.87        0.50      4.37 o 
  -2   9   0       17.18       22.61      6.89 o 
  -1   9   0        0.53        0.00      3.50 o 
   0   9   0        0.78        3.85      5.96 o 
   1   9   0      124.96      142.02     15.05 o 
  -9  10   0       14.82       10.97      5.20 o 
  -8  10   0       13.98       21.92      5.76 o 
  -7  10   0      159.04      152.45     10.43 o 
  -6  10   0       10.36       15.76      4.89 o 
  -5  10   0      117.66      134.24     14.39 o 
  -4  10   0        0.04        6.46      5.98 o 
  -3  10   0      104.63       98.07     11.97 o 
  -2  10   0        5.72        0.17      5.49 o 
  -1  10   0        0.61        8.19      6.10 o 
  -7  11   0        2.86        8.28      4.74 o 
  -6  11   0       83.37       81.26     28.58 o 
  -5  11   0        5.25        0.76      5.79 o 
  -4  11   0       57.42       61.88     11.42 o 
  -3  11   0        1.08        1.64      6.44 o 
   2 -11   1      115.42      116.26     14.13 o 
   3 -11   1        0.13        0.00      4.89 o 
   4 -11   1       73.59       54.73     10.80 o 
   5 -11   1        0.67        0.00      5.49 o 
   6 -11   1       85.61      100.80     13.91 o 
   7 -11   1        3.15        0.00      4.74 o 
   1 -10   1       20.75       25.60      7.95 o 
   2 -10   1        4.52       10.42      6.17 o 
   3 -10   1      137.77      132.55     13.51 o 
   4 -10   1        0.19        0.00      4.49 o 
   5 -10   1      159.40      167.37      9.74 o 
   6 -10   1      205.23      217.36     11.10 o 
   7 -10   1      218.90      212.64     11.86 o 
   8 -10   1      148.62      114.92      9.59 o 
   9 -10   1       15.70       24.74     13.34 o 
  -2  -9   1       87.38       91.54     13.80 o 
  -1  -9   1      166.94      162.49     15.34 o 
   0  -9   1       58.40       61.30      7.05 o 
   1  -9   1        4.92        0.00      3.43 o 
   2  -9   1        1.33        3.18      4.44 o 
   3  -9   1      127.51      129.60     12.68 o 
   4  -9   1        0.84        0.94      2.92 o 
   5  -9   1        4.19        5.09      3.38 o 
   6  -9   1       31.45       19.46      4.82 o 
   7  -9   1       38.15       48.99      6.69 o 
   8  -9   1       94.85       90.42      9.56 o 
   9  -9   1       92.00      109.10     15.41 o 
  10  -9   1       31.20       35.76      9.59 o 
  -3  -8   1      183.49      187.57     17.67 o 
  -2  -8   1      138.01      138.84     14.56 o 
  -1  -8   1        4.45        0.00      3.28 o 
   0  -8   1        4.25        1.69      3.44 o 
   1  -8   1      880.55      903.69     20.49 o 
   2  -8   1       25.95       14.96      3.93 o 
   3  -8   1      223.75      212.24     12.18 o 
   4  -8   1     1009.27      964.63     20.39 o 
   5  -8   1      592.21      590.58     16.00 o 
   6  -8   1      487.82      463.26     23.31 o 
   7  -8   1        2.76        3.33      3.37 o 
   8  -8   1      180.47      213.31     11.35 o 
   9  -8   1       39.43       32.51      8.62 o 
  10  -8   1       63.30       55.07     10.64 o 
  -4  -7   1      160.12      163.27     16.91 o 
  -3  -7   1      231.47      256.31     18.93 o 
  -2  -7   1       67.08       72.55      6.80 o 
  -1  -7   1       29.73       28.33      4.82 o 
   0  -7   1      782.80      740.23     17.61 o 
   1  -7   1       85.00       83.88      6.14 o 
   2  -7   1      225.12      225.69     11.22 o 
   3  -7   1      324.54      349.06     10.80 o 
   4  -7   1      270.07      246.55      9.50 o 
   5  -7   1      447.90      467.63     20.63 o 
   6  -7   1       21.76       23.56      4.69 o 
   7  -7   1        9.62        5.40      3.60 o 
   8  -7   1      114.83       97.83      8.21 o 
   9  -7   1      334.57      333.03     19.73 o 
  10  -7   1       18.91       26.22      8.12 o 
  -5  -6   1       76.47       90.21     13.75 o 
  -4  -6   1       33.05       34.86      9.50 o 
  -3  -6   1       87.46       89.95      8.18 o 
  -2  -6   1        5.78        4.55      3.19 o 
  -1  -6   1      622.55      616.25     16.72 o 
   0  -6   1      301.14      315.32      8.19 o 
   1  -6   1      538.60      543.81      9.81 o 
   2  -6   1     2675.23     2614.38     40.71 o 
   3  -6   1      944.86      932.02     13.04 o 
   4  -6   1     1056.59      942.18     18.28 o 
   5  -6   1        0.27        0.00      4.39 o 
   6  -6   1       35.58       44.59      5.20 o 
   7  -6   1      228.47      220.97     10.42 o 
   8  -6   1        6.89       17.03      6.13 o 
   9  -6   1        4.01        7.19      5.32 o 
  10  -6   1       21.60       22.25      7.69 o 
  -6  -5   1      407.86      450.31     26.48 o 
  -5  -5   1       32.55       30.82      9.50 o 
  -4  -5   1      129.61      143.71     13.89 o 
  -3  -5   1       16.17       22.72      4.26 o 
  -2  -5   1      673.92      695.20     16.26 o 
  -1  -5   1      481.30      461.49      8.28 o 
   0  -5   1        1.16        3.61      1.74 o 
   1  -5   1      441.18      450.09      8.03 o 
   2  -5   1      470.20      457.80     11.77 o 
   3  -5   1     1721.53     1734.51     18.77 o 
   4  -5   1        0.63        2.74      2.16 o 
   5  -5   1      362.19      321.17     11.11 o 
   6  -5   1      145.52      150.52      7.90 o 
   7  -5   1      106.94       88.78      9.76 o 
   8  -5   1       14.49       11.30      5.82 o 
   9  -5   1       22.32       21.70      7.15 o 
  10  -5   1        1.04        4.56      5.27 o 
  -7  -4   1      155.83      223.68     20.28 o 
  -6  -4   1        2.01        0.00      5.41 o 
  -5  -4   1      216.27      240.97     17.26 o 
  -4  -4   1       32.10       40.75      8.52 o 
  -3  -4   1     1327.50     1419.70     37.61 o 
  -2  -4   1     1456.33     1538.44     23.94 o 
  -1  -4   1       96.82       74.80      4.55 o 
   0  -4   1      873.83      874.38     12.99 o 
   1  -4   1      125.28      108.40      4.09 o 
   2  -4   1      776.79      729.39      9.65 o 
   3  -4   1        3.75        4.50      3.29 o 
   4  -4   1      348.65      423.25     13.20 o 
   5  -4   1      641.23      635.60      9.58 o 
   6  -4   1     1706.27     1766.12     39.94 o 
   7  -4   1      242.62      226.27     13.63 o 
   8  -4   1      213.49      219.34     14.46 o 
   9  -4   1      150.33      151.16     13.37 o 
  10  -4   1      142.80      165.08     14.98 o 
  -8  -3   1       47.25       63.19     13.11 o 
  -7  -3   1        7.13       11.04      7.55 o 
  -6  -3   1      264.24      314.34     19.78 o 
  -5  -3   1        0.56        0.00      4.96 o 
  -4  -3   1      500.63      438.63     19.52 o 
  -3  -3   1      827.87      797.62     13.25 o 
  -2  -3   1      310.30      259.69      5.88 o 
  -1  -3   1      968.74      881.30     12.14 o 
   0  -3   1       15.44       12.46      2.46 o 
   1  -3   1        2.18        3.66      1.24 o 
   2  -3   1        3.71        0.68      2.56 o 
   3  -3   1     3141.51     3185.24     42.56 o 
   4  -3   1       14.20       14.43      3.23 o 
   5  -3   1      186.26      173.29      7.43 o 
   6  -3   1       18.00       11.43      2.82 o 
   7  -3   1      390.72      401.90     11.66 o 
   8  -3   1        6.98        5.13      5.18 o 
   9  -3   1      176.45      162.85     13.63 o 
  10  -3   1      103.32       93.37     11.59 o 
  -9  -2   1       52.85       75.37     13.72 o 
  -8  -2   1        2.02        0.00      6.03 o 
  -7  -2   1       36.69       67.46     11.37 o 
  -6  -2   1       16.14        5.70      6.17 o 
  -5  -2   1      469.37      493.57     22.21 o 
  -4  -2   1      353.65      387.70      9.34 o 
  -3  -2   1      157.51      193.98      6.72 o 
  -2  -2   1        6.66       14.54      1.64 o 
  -1  -2   1      127.47      144.54      3.10 o 
   0  -2   1     2421.33     2367.47     25.42 o 
   1  -2   1        3.78        6.76      1.03 o 
   2  -2   1     4459.36     4826.29     50.55 o 
   3  -2   1       56.41       51.54      2.49 o 
   4  -2   1      890.61      858.57     17.30 o 
   5  -2   1      166.47      166.34      7.33 o 
   6  -2   1     1090.71     1149.58     26.88 o 
   7  -2   1      381.24      427.82     15.81 o 
   8  -2   1      239.70      247.85     15.46 o 
   9  -2   1       46.78       60.65      9.50 o 
  10  -2   1       14.30        5.63      5.82 o 
  -9  -1   1        4.02        5.63      6.36 o 
  -8  -1   1      555.04      555.22     26.55 o 
  -7  -1   1       13.11       13.53      6.98 o 
  -6  -1   1       11.13        7.29      2.99 o 
  -5  -1   1       50.49       37.89      7.93 o 
  -4  -1   1      353.21      306.83     13.75 o 
  -3  -1   1     2028.84     1869.30     29.23 o 
  -2  -1   1      702.76      613.60      9.28 o 
  -1  -1   1     9076.69     8317.90    120.82 o 
   0  -1   1      610.13      542.03      6.93 o 
   1  -1   1     2464.05     2743.95     23.72 o 
   2  -1   1       27.84       26.51      1.79 o 
   3  -1   1     1753.43     1824.83     36.12 o 
   4  -1   1      298.91      267.90      7.64 o 
   5  -1   1      937.50      881.36     38.11 o 
   6  -1   1        3.60       14.63      3.52 o 
   7  -1   1      103.73      121.04      7.43 o 
   8  -1   1      459.97      395.59     13.45 o 
   9  -1   1       20.05       14.92      4.74 o 
 -10   0   1       12.47       18.14      9.14 o 
  -9   0   1      254.02      357.47     21.85 o 
  -8   0   1        0.75        1.21      4.77 o 
  -7   0   1      380.73      385.29     20.48 o 
  -6   0   1       17.05       13.33      3.21 o 
  -5   0   1      277.70      304.89      8.67 o 
  -4   0   1      147.28      139.23      5.44 o 
  -3   0   1       33.50       46.93      2.97 o 
  -2   0   1     5861.92     6046.04     61.41 o 
  -1   0   1      301.80      317.74      6.58 o 
   0   0   1     4775.37     5031.39     52.05 o 
   1   0   1      116.24      132.91      3.70 o 
   2   0   1     1940.92     2039.88     27.26 o 
   3   0   1     1446.89     1438.18     20.17 o 
   4   0   1     4007.65     4080.71     47.64 o 
   5   0   1      530.69      566.28     14.37 o 
   6   0   1        3.27        2.08      2.71 o 
   7   0   1       52.95       74.26      6.32 o 
   8   0   1        1.59        2.02      3.52 o 
   9   0   1      202.76      203.69     16.74 o 
 -10   1   1      155.11      167.38     16.03 o 
  -9   1   1        0.60        0.72      3.49 o 
  -8   1   1       15.72       10.58      4.90 o 
  -7   1   1       40.43       31.76      4.36 o 
  -6   1   1       55.48       45.41      4.25 o 
  -5   1   1     1014.57     1024.42     17.41 o 
  -4   1   1      235.37      215.58     14.03 o 
  -3   1   1     1207.43     1269.47     17.25 o 
  -2   1   1      474.95      499.19     13.55 o 
  -1   1   1     1488.35     1732.96     19.78 o 
   0   1   1        9.50        5.82      0.93 o 
   1   1   1     2389.57     2428.32     22.16 o 
   2   1   1     1449.62     1462.25     48.03 o 
   3   1   1     1562.32     1644.65     33.42 o 
   4   1   1      370.90      351.20      9.85 o 
   5   1   1       13.50       18.87      3.54 o 
   6   1   1      173.15      159.83      8.21 o 
   7   1   1        2.93       10.16      6.27 o 
   8   1   1       88.59       86.84     12.11 o 
   9   1   1       32.97       14.96      8.81 o 
 -10   2   1       17.29       22.23      7.41 o 
  -9   2   1      122.17      170.40      9.43 o 
  -8   2   1       15.24       18.13      4.10 o 
  -7   2   1       29.45       27.33      4.32 o 
  -6   2   1     2213.45     2197.42     50.93 o 
  -5   2   1       80.75       89.09      4.75 o 
  -4   2   1        3.50        4.30      2.62 o 
  -3   2   1      162.89      174.81      6.48 o 
  -2   2   1     2783.66     2864.04     32.48 o 
  -1   2   1        0.47        0.52      1.53 o 
   0   2   1      361.79      384.20      6.07 o 
   1   2   1      364.46      346.33      5.05 o 
   2   2   1     1320.62     1357.42     27.08 o 
   3   2   1      497.04      473.79     17.22 o 
   4   2   1      107.50      106.65      5.92 o 
   5   2   1      338.28      341.16     11.00 o 
   6   2   1        0.68        0.38      4.87 o 
   7   2   1      390.70      430.34     23.32 o 
   8   2   1       29.81       32.46      9.85 o 
 -11   3   1       30.47       25.27      8.05 o 
 -10   3   1        1.96        0.93      5.27 o 
  -9   3   1       25.24       28.90      7.27 o 
  -8   3   1       28.93       13.09      3.81 o 
  -7   3   1     1540.54     1461.64     24.16 o 
  -6   3   1       81.27       86.77      6.15 o 
  -5   3   1     2604.23     2765.48     48.83 o 
  -4   3   1      140.16      141.54      4.96 o 
  -3   3   1     5665.71     5856.31     63.11 o 
  -2   3   1      591.21      591.84     10.54 o 
  -1   3   1      334.53      315.06      6.04 o 
   0   3   1      931.10      876.19     11.42 o 
   1   3   1      508.16      479.71      8.02 o 
   2   3   1     1493.35     1409.93     25.06 o 
   3   3   1       54.20       65.64      4.37 o 
   4   3   1      774.96      801.02     16.84 o 
   5   3   1        0.07        0.00      5.32 o 
   6   3   1     1043.30     1068.93     37.52 o 
   7   3   1       20.37        5.37      6.84 o 
 -11   4   1       12.00       14.70      7.19 o 
 -10   4   1       15.58       22.30      7.15 o 
  -9   4   1        1.65        0.00      4.04 o 
  -8   4   1       73.17      100.09     10.35 o 
  -7   4   1        0.90        0.00      2.73 o 
  -6   4   1      436.64      430.28     23.79 o 
  -5   4   1       73.35       75.64      4.48 o 
  -4   4   1      967.02      958.82     23.89 o 
  -3   4   1      673.65      691.72     18.46 o 
  -2   4   1        4.29        3.30      1.46 o 
  -1   4   1       74.69       88.92      3.70 o 
   0   4   1      103.95      111.21      4.20 o 
   1   4   1        1.90        4.10      2.71 o 
   2   4   1       80.84       78.90      3.88 o 
   3   4   1       65.40       72.96     19.16 o 
   4   4   1        0.02        2.49      5.49 o 
   5   4   1      778.30      768.93     31.11 o 
   6   4   1       33.91       38.82     10.66 o 
 -11   5   1       52.36       56.85     10.61 o 
 -10   5   1       76.00       62.45     10.83 o 
  -9   5   1      257.64      223.78     15.84 o 
  -8   5   1        3.25        0.00      4.39 o 
  -7   5   1       78.19       80.40      9.12 o 
  -6   5   1       50.08       46.14      6.98 o 
  -5   5   1        3.60        0.93      2.59 o 
  -4   5   1       48.99       40.81      6.47 o 
  -3   5   1      132.05      152.76      5.09 o 
  -2   5   1     1157.41     1179.72     16.57 o 
  -1   5   1      561.89      597.01     10.48 o 
   0   5   1     1591.79     1629.33     20.00 o 
   1   5   1        7.51        6.47      2.25 o 
   2   5   1     1163.12     1110.45     21.25 o 
   3   5   1        0.16        2.56      5.49 o 
   4   5   1      324.18      286.63     19.14 o 
   5   5   1        0.45        1.42      6.39 o 
   6   5   1       10.33       12.54      8.86 o 
 -11   6   1       31.60       33.77      9.52 o 
 -10   6   1      131.74      134.23     14.29 o 
  -9   6   1        2.12        0.14      4.56 o 
  -8   6   1      694.91      684.87     26.03 o 
  -7   6   1       78.88       65.99      8.76 o 
  -6   6   1      185.82      221.32      9.86 o 
  -5   6   1      423.66      424.60     12.83 o 
  -4   6   1      203.41      185.11     17.35 o 
  -3   6   1        0.90        1.35      1.77 o 
  -2   6   1       68.16       59.41      4.87 o 
  -1   6   1      871.50      813.54     14.86 o 
   0   6   1       22.96       30.84      3.20 o 
   1   6   1      946.37      992.20     30.88 o 
   2   6   1        1.25        0.00      4.80 o 
   3   6   1      751.28      717.99     30.25 o 
   4   6   1       33.16       35.31     10.54 o 
   5   6   1       15.82        4.44      7.69 o 
 -11   7   1       11.91       14.58      7.81 o 
 -10   7   1       11.95       11.11      6.44 o 
  -9   7   1      239.86      250.71     17.45 o 
  -8   7   1        8.44       20.59      6.74 o 
  -7   7   1       26.30       27.50      6.52 o 
  -6   7   1       10.25       12.11      4.22 o 
  -5   7   1      207.80      232.54     10.60 o 
  -4   7   1      407.85      409.63     12.69 o 
  -3   7   1      164.82      179.74      6.50 o 
  -2   7   1      445.00      427.76     13.80 o 
  -1   7   1        8.53        7.86      2.67 o 
   0   7   1     2506.16     2434.05    102.44 o 
   1   7   1       19.40       30.96      7.91 o 
   2   7   1      284.11      271.17     18.97 o 
   3   7   1      100.26      123.86     14.75 o 
   4   7   1       47.08       25.36     10.42 o 
 -10   8   1      143.57      134.09     14.44 o 
  -9   8   1        0.35        0.00      4.80 o 
  -8   8   1      199.79      207.75     15.20 o 
  -7   8   1      244.24      239.82     11.65 o 
  -6   8   1      232.21      225.44     10.92 o 
  -5   8   1       88.12       84.84     10.61 o 
  -4   8   1       31.11       35.39      6.87 o 
  -3   8   1       56.66       54.06      5.60 o 
  -2   8   1       26.66       29.84      5.48 o 
  -1   8   1      482.01      522.59     18.15 o 
   0   8   1       66.30       74.44     10.50 o 
   1   8   1       62.50       72.80     11.33 o 
   2   8   1       67.65       65.28     11.75 o 
 -10   9   1       10.25        3.30      6.55 o 
  -9   9   1        0.42        0.17      4.63 o 
  -8   9   1       78.71       73.00      8.28 o 
  -7   9   1      322.77      323.82     13.90 o 
  -6   9   1      572.48      555.99     25.16 o 
  -5   9   1      116.09      125.30      8.73 o 
  -4   9   1      319.35      323.93     12.57 o 
  -3   9   1       79.50       89.21     10.80 o 
  -2   9   1      715.26      624.79     25.43 o 
  -1   9   1       48.84       47.95     11.41 o 
   0   9   1        2.59        0.00      5.77 o 
   1   9   1      142.22      149.62     15.74 o 
  -9  10   1       41.73       43.81     10.28 o 
  -8  10   1      118.22      123.10     16.04 o 
  -7  10   1      182.54      160.59     21.17 o 
  -6  10   1       37.42       31.23      6.22 o 
  -5  10   1      185.63      167.65     12.57 o 
  -4  10   1       89.03      106.05     12.75 o 
  -3  10   1      652.10      666.30     28.28 o 
  -2  10   1      136.78      127.61     13.51 o 
  -6  11   1        0.99       10.77      9.68 o 
  -5  11   1      161.54      156.86     16.74 o 
  -4  11   1       69.91       69.76     12.32 o 
   2 -11   2      323.90      350.15     21.77 o 
   3 -11   2        2.33        0.00      5.49 o 
   4 -11   2      157.64      185.12     16.88 o 
   5 -11   2       47.56       43.64     10.38 o 
   6 -11   2      197.11      201.41     17.81 o 
   7 -11   2        7.52        5.82      4.55 o 
   0 -10   2       26.95       44.12      9.81 o 
   1 -10   2      181.27      193.76     15.93 o 
   2 -10   2        5.32        2.18      5.39 o 
   3 -10   2        1.04        0.00      4.18 o 
   4 -10   2       59.48       70.48     10.97 o 
   5 -10   2       21.66       17.30      4.61 o 
   6 -10   2       29.23       33.34      5.67 o 
   7 -10   2       24.05       21.59      5.50 o 
   8 -10   2      116.16      130.48     12.42 o 
   9 -10   2       37.03       35.00      6.85 o 
  -2  -9   2      183.86      179.73     17.00 o 
  -1  -9   2       38.65       40.53      6.80 o 
   0  -9   2      772.49      786.23     21.03 o 
   1  -9   2       21.25       18.59      6.67 o 
   2  -9   2      201.76      188.71     14.72 o 
   3  -9   2        0.20        0.00      3.80 o 
   4  -9   2      268.70      281.68     11.11 o 
   5  -9   2       18.23       25.52      4.69 o 
   6  -9   2        0.39        0.00      3.15 o 
   7  -9   2        4.77        3.87      3.64 o 
   8  -9   2      151.49      153.99     12.82 o 
   9  -9   2      360.74      359.49     15.54 o 
  10  -9   2       39.13       29.71      9.24 o 
  -3  -8   2      303.77      336.00     21.94 o 
  -2  -8   2       74.63       91.43      9.51 o 
  -1  -8   2      275.21      287.41     12.41 o 
   0  -8   2       22.71       20.64      6.59 o 
   1  -8   2      431.80      422.74     13.48 o 
   2  -8   2       50.28       40.77      7.84 o 
   3  -8   2      101.27       98.59      6.57 o 
   4  -8   2        8.73        8.43      4.35 o 
   5  -8   2      233.13      227.93     10.05 o 
   6  -8   2      305.11      310.80     11.99 o 
   7  -8   2       54.41       44.32      6.27 o 
   8  -8   2      773.32      780.91     21.27 o 
   9  -8   2        7.81        2.90      3.99 o 
  10  -8   2      175.53      155.49     15.41 o 
  -5  -7   2        8.64       11.80      8.83 o 
  -4  -7   2       96.95      110.89     14.96 o 
  -3  -7   2       86.46       89.60      8.26 o 
  -2  -7   2      286.48      283.47     12.02 o 
  -1  -7   2       91.84       97.14      7.30 o 
   0  -7   2      677.25      703.99     17.26 o 
   1  -7   2        7.30       11.08      3.32 o 
   2  -7   2     1313.15     1282.53     20.74 o 
   3  -7   2      505.09      477.96     12.57 o 
   4  -7   2      184.14      171.92      8.14 o 
   5  -7   2      529.28      493.77     15.10 o 
   6  -7   2      132.59      120.60      7.83 o 
   7  -7   2      676.04      651.69     17.92 o 
   8  -7   2        4.71        2.96      3.82 o 
   9  -7   2      180.17      189.23     15.08 o 
  10  -7   2       24.67       22.23      8.17 o 
  -6  -6   2       60.36       94.89     15.20 o 
  -5  -6   2      402.93      398.64     24.15 o 
  -4  -6   2       31.67       39.80      5.90 o 
  -3  -6   2       54.40       61.92      6.40 o 
  -2  -6   2       66.94       68.64      6.28 o 
  -1  -6   2      320.36      311.33     10.99 o 
   0  -6   2       46.44       69.72      5.43 o 
   1  -6   2      424.43      418.32      8.19 o 
   2  -6   2      502.62      491.25      8.92 o 
   3  -6   2      880.77      882.18     22.25 o 
   4  -6   2     1286.64     1319.93     22.59 o 
   5  -6   2      138.78      124.58      8.30 o 
   6  -6   2      891.13      896.45     19.83 o 
   7  -6   2        6.32        7.52      3.64 o 
   8  -6   2       17.50        9.21      5.44 o 
   9  -6   2       10.05        0.00      4.87 o 
  10  -6   2        0.85        0.00      5.53 o 
  -7  -5   2       23.86       35.48     11.16 o 
  -6  -5   2      535.04      552.16     28.38 o 
  -5  -5   2        3.93        5.13      6.63 o 
  -4  -5   2      524.63      575.66     25.62 o 
  -3  -5   2      338.16      381.76     19.45 o 
  -2  -5   2     1853.61     1872.79     43.93 o 
  -1  -5   2      399.78      398.09     11.33 o 
   0  -5   2     1117.25     1109.82     13.85 o 
   1  -5   2      716.47      757.30     10.82 o 
   2  -5   2      612.03      629.44     12.50 o 
   3  -5   2     4825.09     4603.33     77.08 o 
   4  -5   2        3.14        3.48      2.27 o 
   5  -5   2     3211.97     3154.38     62.52 o 
   6  -5   2      251.84      253.30     16.41 o 
   7  -5   2      809.52      780.76     18.38 o 
   8  -5   2      103.97       99.78     11.23 o 
   9  -5   2        2.12        1.59      5.34 o 
  10  -5   2       72.95       73.85     11.71 o 
  -7  -4   2      206.60      211.24     19.38 o 
  -6  -4   2       59.84       38.23      9.66 o 
  -5  -4   2      334.71      336.50     20.09 o 
  -4  -4   2      255.60      229.64     15.53 o 
  -3  -4   2     1578.62     1707.87     41.29 o 
  -2  -4   2     1279.07     1332.01     32.67 o 
  -1  -4   2     1758.65     1843.69     21.92 o 
   0  -4   2      473.02      434.03     13.32 o 
   1  -4   2      395.11      372.58      6.41 o 
   2  -4   2     1989.63     2075.35     24.22 o 
   3  -4   2        0.16        1.04      1.84 o 
   4  -4   2        1.42        3.05      2.10 o 
   5  -4   2        8.86       13.11      3.32 o 
   6  -4   2      589.87      596.38     14.48 o 
   7  -4   2       41.90       39.94      7.41 o 
   8  -4   2        0.45        3.06      4.25 o 
   9  -4   2      315.90      285.54     18.09 o 
  10  -4   2       92.18       89.92     12.44 o 
  -8  -3   2       98.80      102.13     14.77 o 
  -7  -3   2      210.13      198.66     17.45 o 
  -6  -3   2      129.06      130.20     13.51 o 
  -5  -3   2      142.18      148.27     12.63 o 
  -4  -3   2     1037.09     1014.69     30.18 o 
  -3  -3   2      854.46      880.52     12.74 o 
  -2  -3   2     1185.85     1290.74     29.97 o 
  -1  -3   2      311.03      325.58     12.02 o 
   0  -3   2      232.77      245.34      5.03 o 
   1  -3   2      416.57      460.02      6.66 o 
   2  -3   2      359.50      367.03      7.86 o 
   3  -3   2     1020.86      845.73     10.21 o 
   4  -3   2      289.74      273.97      5.77 o 
   5  -3   2      428.63      401.58      7.94 o 
   6  -3   2      257.90      256.03      8.72 o 
   7  -3   2       40.04       40.08      7.43 o 
   8  -3   2      158.42      169.59     13.30 o 
   9  -3   2      185.54      178.28     14.18 o 
  10  -3   2       68.81       91.68     12.04 o 
  -9  -2   2      168.27      161.59     17.55 o 
  -8  -2   2      231.23      233.96     18.33 o 
  -7  -2   2      132.33      145.49     14.18 o 
  -6  -2   2       19.91        3.32      5.08 o 
  -5  -2   2     1243.18     1233.60     19.79 o 
  -4  -2   2     2132.61     2208.79     35.29 o 
  -3  -2   2     1648.19     1698.93     21.43 o 
  -2  -2   2      474.38      395.92      8.48 o 
  -1  -2   2     1353.70     1311.35     25.95 o 
   0  -2   2    10347.38    10216.40    100.50 o 
   1  -2   2      756.66      808.95     12.43 o 
   2  -2   2      780.41      750.46      9.08 o 
   3  -2   2       26.23       21.33      1.88 o 
   4  -2   2      579.52      584.47     10.99 o 
   5  -2   2        0.63        0.09      2.01 o 
   6  -2   2        5.98        3.56      2.71 o 
   7  -2   2      492.97      434.64     12.95 o 
   8  -2   2      357.32      342.17     12.38 o 
   9  -2   2      130.63      108.64     11.83 o 
  10  -2   2        3.64        5.91      6.22 o 
  -9  -1   2      211.70      237.10     18.64 o 
  -8  -1   2      534.77      570.82     26.38 o 
  -7  -1   2       19.58       29.09      7.60 o 
  -6  -1   2      174.53      207.44      8.02 o 
  -5  -1   2      133.83      146.10      6.09 o 
  -4  -1   2      307.74      306.92      7.83 o 
  -3  -1   2        1.49        4.93      1.53 o 
  -2  -1   2       57.67       65.49      2.86 o 
  -1  -1   2     1203.27     1256.27     15.00 o 
   0  -1   2     1946.47     1994.77     30.44 o 
   1  -1   2    13423.78    12953.56    104.90 o 
   2  -1   2      215.86      197.31      4.02 o 
   3  -1   2     3519.14     3518.55     40.53 o 
   4  -1   2     1966.33     2077.58     28.25 o 
   5  -1   2      461.18      442.96     18.02 o 
   6  -1   2       47.70       61.24      5.83 o 
   7  -1   2      205.36      210.04      9.65 o 
   8  -1   2      353.57      358.54     13.23 o 
   9  -1   2       20.80       17.90      6.36 o 
 -10   0   2       88.18      101.49     14.01 o 
  -9   0   2       84.04       88.43     12.37 o 
  -8   0   2        3.30        4.54      5.60 o 
  -7   0   2      840.62      770.02     17.05 o 
  -6   0   2      576.17      577.46     13.51 o 
  -5   0   2      265.15      242.78      7.80 o 
  -4   0   2       59.38       28.33      3.83 o 
  -3   0   2      663.48      679.85     11.37 o 
  -2   0   2       29.90       20.27      2.05 o 
  -1   0   2      830.32      860.75     15.72 o 
   0   0   2     1043.10     1088.16     20.54 o 
   1   0   2        0.40        0.21      3.23 o 
   2   0   2     1963.36     2131.78     26.68 o 
   3   0   2      750.18      756.53     13.96 o 
   4   0   2     1228.44     1254.80     20.68 o 
   5   0   2      798.90      731.11     15.98 o 
   6   0   2      147.39      148.86      7.92 o 
   7   0   2        1.23        3.97      4.17 o 
   8   0   2       13.98       12.35      4.56 o 
   9   0   2       20.60       28.38      9.85 o 
 -10   1   2      211.96      259.82     18.95 o 
  -9   1   2        0.28        0.00      5.34 o 
  -8   1   2      123.51      148.70      8.11 o 
  -7   1   2      241.72      265.87     10.29 o 
  -6   1   2      194.61      199.30      7.78 o 
  -5   1   2      332.99      332.76      9.03 o 
  -4   1   2      139.43      144.58      5.52 o 
  -3   1   2      195.89      191.59      5.56 o 
  -2   1   2     1275.76     1327.19     24.20 o 
  -1   1   2     2937.76     3298.33     49.77 o 
   0   1   2      575.45      569.86      9.86 o 
   1   1   2     1240.09     1234.23     13.10 o 
   2   1   2     2776.64     2973.90     28.05 o 
   3   1   2     1068.80     1113.74     30.32 o 
   4   1   2      204.13      197.73      7.76 o 
   5   1   2       54.03       51.01      5.12 o 
   6   1   2      198.34      215.79     15.41 o 
   7   1   2       45.51       44.39      6.93 o 
   8   1   2       11.92       21.66      8.52 o 
 -10   2   2       11.65       13.08      5.91 o 
  -9   2   2      186.33      162.59     10.23 o 
  -8   2   2      280.92      235.33     24.34 o 
  -7   2   2      169.63      149.91     12.89 o 
  -6   2   2     2536.25     2623.42     35.07 o 
  -5   2   2      260.01      257.68      7.90 o 
  -4   2   2     1541.93     1475.91     20.92 o 
  -3   2   2      899.18      928.66     20.78 o 
  -2   2   2    11093.21    11483.58    158.31 o 
  -1   2   2      228.53      199.97      4.61 o 
   0   2   2      880.72      860.99     10.83 o 
   1   2   2     2559.95     2480.40     21.64 o 
   2   2   2     1215.76     1278.65     27.77 o 
   3   2   2     1190.29     1231.56     15.15 o 
   4   2   2        0.77        0.00      3.56 o 
   5   2   2       73.85       58.74     13.10 o 
   6   2   2       36.50       39.23      9.07 o 
   7   2   2      141.83      133.14     15.03 o 
   8   2   2       22.60       14.60      9.00 o 
 -11   3   2        7.24        1.47      5.75 o 
 -10   3   2        0.85        9.88      5.75 o 
  -9   3   2       11.22       33.96      7.79 o 
  -8   3   2        0.54        0.00      3.27 o 
  -7   3   2      640.27      639.85     30.64 o 
  -6   3   2       24.88       29.40      3.62 o 
  -5   3   2     1063.67     1085.22     22.18 o 
  -4   3   2      481.86      530.95     16.38 o 
  -3   3   2     6839.81     7096.61    129.76 o 
  -2   3   2       94.05       83.67      4.27 o 
  -1   3   2      311.14      368.87      7.07 o 
   0   3   2       92.20       74.49      4.04 o 
   1   3   2       36.01       38.17      2.59 o 
   2   3   2       58.61       41.44      2.78 o 
   3   3   2       25.46       25.30      5.84 o 
   4   3   2        2.35        5.13      3.15 o 
   5   3   2       67.43       80.97     11.54 o 
   6   3   2      431.34      457.05     24.65 o 
   7   3   2       57.37       67.75     12.54 o 
 -11   4   2       11.06        0.00      5.46 o 
 -10   4   2      197.46      183.22     14.67 o 
  -9   4   2        8.20       10.97      5.56 o 
  -8   4   2      185.96      209.89     14.22 o 
  -7   4   2        0.95        0.00      2.96 o 
  -6   4   2       77.30       68.55      4.76 o 
  -5   4   2       65.67       74.51      7.48 o 
  -4   4   2     1316.10     1393.15     22.61 o 
  -3   4   2      488.71      515.67     11.94 o 
  -2   4   2      420.32      435.14      8.46 o 
  -1   4   2     1945.97     2056.66     25.99 o 
   0   4   2      108.74      118.17      4.57 o 
   1   4   2      450.54      426.89      8.56 o 
   2   4   2        1.40        2.77      2.38 o 
   3   4   2      283.82      272.78      9.83 o 
   4   4   2       11.35        9.66      6.20 o 
   5   4   2      113.47      107.26     13.72 o 
   6   4   2        7.07       15.20      8.48 o 
 -11   5   2       83.02       80.97     12.23 o 
 -10   5   2       35.60       37.59      8.88 o 
  -9   5   2      957.66     1018.28     33.31 o 
  -8   5   2        2.50        0.00      3.99 o 
  -7   5   2      151.73      135.02     11.37 o 
  -6   5   2       10.06        7.42      3.28 o 
  -5   5   2      960.62      992.28     19.97 o 
  -4   5   2       34.80       27.80      3.91 o 
  -3   5   2      549.75      594.33     10.90 o 
  -2   5   2       90.91       70.70      4.02 o 
  -1   5   2       44.07       42.07      3.38 o 
   0   5   2      610.84      611.74     11.24 o 
   1   5   2       70.74       73.86      4.45 o 
   2   5   2       48.21       47.08      5.11 o 
   3   5   2        0.27        0.00      5.20 o 
   4   5   2      455.76      477.88     25.43 o 
   5   5   2        2.31        0.00      5.77 o 
 -11   6   2        5.63        5.65      6.44 o 
 -10   6   2       78.50       71.71     11.02 o 
  -9   6   2        5.24        4.58      5.72 o 
  -8   6   2      363.89      330.68     17.74 o 
  -7   6   2        4.85        6.44      4.99 o 
  -6   6   2      106.31      114.83     10.54 o 
  -5   6   2      360.84      368.20     13.37 o 
  -4   6   2       17.65       24.17      4.20 o 
  -3   6   2      105.08      126.94      5.52 o 
  -2   6   2       61.34       74.33      4.50 o 
  -1   6   2     1365.37     1334.12     18.90 o 
   0   6   2      171.20      166.26      6.42 o 
   1   6   2       40.87       34.76      8.17 o 
   2   6   2       60.34       61.19     10.28 o 
   3   6   2      709.44      716.17     30.80 o 
   4   6   2       52.13       53.62     11.52 o 
 -11   7   2       77.46       89.90     13.18 o 
 -10   7   2        1.51        4.65      5.79 o 
  -9   7   2       99.18      106.07     12.32 o 
  -8   7   2        7.16        2.56      5.11 o 
  -7   7   2       63.36       77.03     10.28 o 
  -6   7   2        0.89        0.00      3.29 o 
  -5   7   2      156.69      147.34      8.65 o 
  -4   7   2        0.88        0.00      2.83 o 
  -3   7   2        0.58        0.00      2.51 o 
  -2   7   2        5.52        5.27      2.68 o 
  -1   7   2      297.40      288.55      8.77 o 
   0   7   2      181.58      182.72     14.10 o 
   1   7   2       33.01       32.37      8.45 o 
   2   7   2      300.44      302.02     19.99 o 
   3   7   2       54.76       70.64     12.51 o 
 -10   8   2       59.72       53.24     10.92 o 
  -9   8   2        5.24        0.00      4.75 o 
  -8   8   2       72.58       73.02     10.80 o 
  -7   8   2      301.95      315.46     18.24 o 
  -6   8   2       85.17       81.74      7.58 o 
  -5   8   2      157.88      182.14      9.91 o 
  -4   8   2      102.58      113.43      7.88 o 
  -3   8   2      525.23      552.24     12.86 o 
  -2   8   2      254.29      268.29      8.90 o 
  -1   8   2       77.11       65.54      9.55 o 
   0   8   2       35.71       34.57      8.43 o 
   1   8   2      237.58      259.92     18.78 o 
   2   8   2      156.05      178.42     17.41 o 
  -9   9   2        3.62        6.36      6.60 o 
  -8   9   2        2.26        0.00      5.11 o 
  -7   9   2       24.36       30.15     10.97 o 
  -6   9   2      271.11      298.44     13.25 o 
  -5   9   2      124.25      102.89      8.34 o 
  -4   9   2      552.09      549.47     16.88 o 
  -3   9   2      122.18      122.03      8.46 o 
  -2   9   2      486.54      488.72     16.17 o 
  -1   9   2        8.92       10.83      6.55 o 
   0   9   2       25.66       47.13     10.38 o 
  -8  10   2        6.11        3.20      4.56 o 
  -7  10   2       40.14       42.50      7.12 o 
  -6  10   2       15.10       14.54      5.09 o 
  -5  10   2      134.23      134.25     11.08 o 
  -4  10   2       55.27       89.19     12.70 o 
  -3  10   2      325.53      302.99     19.73 o 
   1 -11   3        0.05        3.13      6.70 o 
   2 -11   3        7.41        3.63      6.58 o 
   3 -11   3       21.26       23.51      8.55 o 
   4 -11   3       35.71       15.84      7.46 o 
   5 -11   3       83.79       77.32     12.59 o 
   6 -11   3       81.97       79.36     12.92 o 
   7 -11   3      133.85      135.21     10.26 o 
  -1 -10   3       91.06       89.16     13.04 o 
   0 -10   3       15.11        3.09      5.87 o 
   1 -10   3      256.62      277.75     18.81 o 
   2 -10   3        1.18        0.00      4.37 o 
   3 -10   3       15.78        6.65      5.72 o 
   4 -10   3       44.49       49.15      9.97 o 
   5 -10   3        7.24        0.00      4.30 o 
   6 -10   3        4.07        0.03      4.27 o 
   7 -10   3        0.34        0.00      3.58 o 
   8 -10   3       12.29        6.63      5.46 o 
   9 -10   3       12.18        6.05      4.80 o 
  -2  -9   3       93.68      108.69      9.47 o 
  -1  -9   3       28.68       32.29      6.17 o 
   0  -9   3      212.51      215.46     18.91 o 
   1  -9   3        2.08        1.33      4.35 o 
   2  -9   3       84.78      101.65     11.75 o 
   3  -9   3       60.39       48.96      9.12 o 
   4  -9   3       59.36       57.34      8.36 o 
   5  -9   3      280.81      274.89     11.48 o 
   6  -9   3        4.35        3.48      3.85 o 
   7  -9   3       11.13       24.66      6.04 o 
   8  -9   3       18.11       18.78      5.24 o 
   9  -9   3       88.49      124.80     10.06 o 
  -4  -8   3        0.16        4.77      7.17 o 
  -3  -8   3       95.68      119.69     19.15 o 
  -2  -8   3      168.95      168.74     10.31 o 
  -1  -8   3      239.85      273.42     11.88 o 
   0  -8   3       31.39       36.06      8.25 o 
   1  -8   3      253.20      268.64     10.88 o 
   2  -8   3       60.94       68.81      9.52 o 
   3  -8   3        6.11       11.93      3.38 o 
   4  -8   3       78.61       83.06      6.38 o 
   5  -8   3       19.53       21.57      4.62 o 
   6  -8   3       50.26       45.40      5.81 o 
   7  -8   3       39.03       46.33      6.28 o 
   8  -8   3       26.60       20.63      5.39 o 
   9  -8   3        2.98        0.00      3.97 o 
  10  -8   3      139.22      133.17     15.32 o 
  -5  -7   3        5.19        3.06      7.98 o 
  -4  -7   3       29.89       34.03      6.16 o 
  -3  -7   3      358.23      357.25     14.12 o 
  -2  -7   3       11.93        8.47      3.78 o 
  -1  -7   3        6.58        8.52      3.74 o 
   0  -7   3       10.21       10.25      4.74 o 
   1  -7   3       23.69       36.92      4.52 o 
   2  -7   3      148.29      146.36      5.32 o 
   3  -7   3      896.46      852.77     17.52 o 
   4  -7   3       32.71       32.97      4.81 o 
   5  -7   3       37.14       37.45      6.61 o 
   6  -7   3      235.88      219.44      9.99 o 
   7  -7   3      103.52      124.11     12.00 o 
   8  -7   3        0.20        2.87      3.60 o 
   9  -7   3       27.83       26.41      8.03 o 
  10  -7   3        4.70        6.17      6.67 o 
  -6  -6   3       25.77       23.37      9.50 o 
  -5  -6   3      467.85      489.75     26.69 o 
  -4  -6   3      349.95      308.10     19.61 o 
  -3  -6   3      302.64      306.29     18.14 o 
  -2  -6   3      192.49      229.98     14.89 o 
  -1  -6   3      139.24      136.38      7.53 o 
   0  -6   3       23.79       18.64      3.49 o 
   1  -6   3        1.05        1.48      2.14 o 
   2  -6   3     1302.00     1340.26     40.01 o 
   3  -6   3      190.60      191.34      7.56 o 
   4  -6   3     1656.28     1669.83     26.63 o 
   5  -6   3      108.31      111.48      6.79 o 
   6  -6   3     1109.52     1064.07     31.66 o 
   7  -6   3       83.70       81.76      6.96 o 
   8  -6   3      157.32      152.45     13.63 o 
   9  -6   3        2.65       10.26      6.53 o 
  10  -6   3       18.10       35.69      9.38 o 
  -7  -5   3       21.02       22.23      9.55 o 
  -6  -5   3      284.13      272.15     20.59 o 
  -5  -5   3      275.23      268.44     18.38 o 
  -4  -5   3      184.22      203.81     15.08 o 
  -3  -5   3      425.87      419.47     19.45 o 
  -2  -5   3      787.33      729.23     23.98 o 
  -1  -5   3      184.52      146.56      9.74 o 
   0  -5   3       83.76       68.18      3.49 o 
   1  -5   3     1921.97     1855.47     20.19 o 
   2  -5   3      106.22      112.35      6.98 o 
   3  -5   3      449.72      441.91      6.84 o 
   4  -5   3      381.25      363.59     10.29 o 
   5  -5   3      569.95      555.83     13.80 o 
   6  -5   3      236.42      240.83      9.79 o 
   7  -5   3      485.24      484.42     14.36 o 
   8  -5   3       95.70      106.85     11.49 o 
   9  -5   3       22.74       27.76      8.05 o 
  -8  -4   3       22.13       18.09      9.21 o 
  -7  -4   3      142.66      152.87     16.67 o 
  -6  -4   3      131.37      119.30     13.63 o 
  -5  -4   3      218.97      203.02     15.55 o 
  -4  -4   3      465.48      495.88     21.30 o 
  -3  -4   3      278.40      259.35     14.01 o 
  -2  -4   3      304.60      309.05     14.08 o 
  -1  -4   3      283.05      284.95     12.28 o 
   0  -4   3     1573.25     1821.68     21.95 o 
   1  -4   3       29.00       30.81      2.12 o 
   2  -4   3     2442.93     2401.24     23.73 o 
   3  -4   3       92.76      107.86      5.24 o 
   4  -4   3      151.64      123.28      9.71 o 
   5  -4   3      374.65      373.23     14.53 o 
   6  -4   3      357.01      357.25     11.08 o 
   7  -4   3        7.65       15.43      5.89 o 
   8  -4   3        0.93       10.57      6.06 o 
   9  -4   3       81.98       75.37     11.09 o 
  10  -4   3       18.82       14.51      7.43 o 
  -8  -3   3      284.27      283.40     20.99 o 
  -7  -3   3        2.27        0.38      5.37 o 
  -6  -3   3       43.71       57.73      9.81 o 
  -5  -3   3      509.68      499.96     21.63 o 
  -3  -3   3      884.82      862.79     25.17 o 
  -2  -3   3      191.87      186.02     10.04 o 
  -1  -3   3     3841.37     3705.45     39.97 o 
   0  -3   3      106.34       89.97      6.44 o 
   1  -3   3      138.02      159.44      3.98 o 
   2  -3   3      302.90      288.90      8.30 o 
   3  -3   3       31.38       30.30      2.97 o 
   4  -3   3      269.10      295.00      6.34 o 
   5  -3   3       49.79       57.39      5.29 o 
   6  -3   3        1.57        2.03      2.80 o 
   7  -3   3        6.31        0.00      4.04 o 
   8  -3   3      382.89      368.60     19.14 o 
   9  -3   3       70.48       51.79      9.83 o 
  10  -3   3      167.62      151.00     15.10 o 
  -9  -2   3      315.12      368.91     23.89 o 
  -8  -2   3       52.49       40.60      9.71 o 
  -7  -2   3      199.60      210.24     15.98 o 
  -6  -2   3      200.78      217.15     14.58 o 
  -5  -2   3      137.50      112.72     10.16 o 
  -4  -2   3     1000.70      961.83     14.96 o 
  -3  -2   3      259.06      264.22      5.93 o 
  -2  -2   3      850.05      885.36     14.84 o 
  -1  -2   3        5.95        7.55      1.32 o 
   0  -2   3    20282.68    20649.48    284.83 o 
   1  -2   3      540.23      523.47     13.18 o 
   2  -2   3        6.32        0.56      1.70 o 
   3  -2   3     1214.86     1124.46     13.49 o 
   4  -2   3     1486.48     1452.31     17.10 o 
   5  -2   3       13.00        7.95      2.77 o 
   6  -2   3       18.44       20.16      3.90 o 
   7  -2   3      309.64      293.25     11.13 o 
   8  -2   3      123.60      116.50     12.09 o 
   9  -2   3      564.49      567.61     25.34 o 
  -9  -1   3      110.75      123.05     14.72 o 
  -8  -1   3      212.65      203.38     16.05 o 
  -7  -1   3      307.72      289.20     17.00 o 
  -6  -1   3      537.41      533.79     12.73 o 
  -5  -1   3      317.61      266.11      8.04 o 
  -4  -1   3       58.73       56.20      3.63 o 
  -3  -1   3       46.27       24.89      7.35 o 
  -2  -1   3       14.21       19.50      2.04 o 
  -1  -1   3      719.62      727.23     14.48 o 
   0  -1   3       95.44       77.43      4.92 o 
   1  -1   3      620.63      662.99     11.15 o 
   2  -1   3      479.66      555.25      9.18 o 
   3  -1   3     1614.22     1646.42     23.48 o 
   4  -1   3      659.15      690.77     14.45 o 
   5  -1   3      213.17      223.49      8.66 o 
   6  -1   3      195.20      203.49      9.11 o 
   7  -1   3      137.98      158.09      8.90 o 
   8  -1   3      515.50      536.69     26.22 o 
   9  -1   3        0.08        2.56      5.13 o 
 -10   0   3       88.82       96.50     13.87 o 
  -9   0   3       39.03       63.66     10.92 o 
  -8   0   3       32.42       42.53      8.62 o 
  -7   0   3      378.12      423.96     12.53 o 
  -6   0   3      729.47      814.74     37.41 o 
  -5   0   3       30.50       38.03      4.08 o 
  -4   0   3       17.76       24.18      2.78 o 
  -3   0   3        6.98        6.25      1.86 o 
  -2   0   3     1294.10     1318.00     23.89 o 
  -1   0   3      463.05      418.23     11.18 o 
   0   0   3      993.31     1004.79     20.25 o 
   1   0   3       54.27       48.35      3.34 o 
   2   0   3     3295.88     3453.91     40.97 o 
   3   0   3      311.83      297.88      8.96 o 
   4   0   3      391.74      382.13     10.95 o 
   5   0   3      871.74      863.36     18.52 o 
   6   0   3      100.08       91.07     19.21 o 
   7   0   3      709.76      719.59     18.91 o 
   8   0   3        1.63        4.12      4.02 o 
 -10   1   3      135.29      119.96     13.77 o 
  -9   1   3       49.35       46.57      9.00 o 
  -8   1   3      447.66      413.82     13.12 o 
  -7   1   3      489.33      433.59     12.50 o 
  -6   1   3      125.53      116.58      6.08 o 
  -5   1   3      537.11      507.62     11.68 o 
  -4   1   3        5.03        2.56      2.79 o 
  -3   1   3      717.14      644.24     16.15 o 
  -2   1   3     1754.51     1701.30     30.56 o 
  -1   1   3     2044.02     1934.81     33.96 o 
   0   1   3       99.01       97.32      4.54 o 
   1   1   3     3819.29     3975.96     45.95 o 
   2   1   3     2715.88     2904.21     36.92 o 
   3   1   3      883.83      882.43     17.23 o 
   4   1   3      535.23      481.83     13.08 o 
   5   1   3       20.18       27.32      6.00 o 
   6   1   3     1660.40     1630.62     29.58 o 
   7   1   3       67.46       65.47      7.04 o 
   8   1   3       60.41       66.91     11.75 o 
  -9   2   3      113.29      133.61      9.96 o 
  -8   2   3       90.62      111.27      7.16 o 
  -7   2   3        2.42        0.00      2.21 o 
  -6   2   3      694.06      749.12     15.70 o 
  -5   2   3        0.03        0.00      1.70 o 
  -4   2   3     2109.06     2145.84     39.87 o 
  -3   2   3     2155.99     2218.33     39.99 o 
  -2   2   3     2909.84     3025.54     50.03 o 
  -1   2   3        1.61        0.34      1.68 o 
   0   2   3     2143.36     2150.46     28.58 o 
   1   2   3     1417.12     1407.55     16.12 o 
   2   2   3      571.12      572.74     13.21 o 
   3   2   3     1012.40      998.05     19.33 o 
   4   2   3      146.94      142.95      7.80 o 
   5   2   3     1784.98     1740.11     45.92 o 
   6   2   3      258.11      289.39     12.15 o 
   7   2   3      200.56      193.41     17.24 o 
 -11   3   3       33.53       31.13      8.57 o 
 -10   3   3      159.65      165.58     14.25 o 
  -9   3   3       31.34       27.40      6.89 o 
  -8   3   3       24.17       24.86      4.49 o 
  -7   3   3       12.23        6.03      2.91 o 
  -6   3   3       10.63       11.94      3.91 o 
  -5   3   3      136.87      132.69      8.98 o 
  -4   3   3     1038.77     1005.96     24.98 o 
  -3   3   3     4599.89     4868.26     77.20 o 
  -2   3   3     1260.94     1256.92     47.97 o 
  -1   3   3     2194.21     2205.59     29.84 o 
   0   3   3     1398.32     1412.81     22.70 o 
   1   3   3      170.48      176.56      7.55 o 
   2   3   3       36.17       30.84      3.98 o 
   3   3   3      369.45      348.16     11.56 o 
   4   3   3      267.75      280.77     11.06 o 
   5   3   3      261.04      204.92     16.15 o 
   6   3   3      109.90       97.33     13.56 o 
 -11   4   3       61.51       65.04     11.21 o 
 -10   4   3      328.62      377.65     20.54 o 
  -9   4   3        3.36        2.97      5.08 o 
  -8   4   3      384.50      390.59     18.64 o 
  -7   4   3       20.56       24.45      5.89 o 
  -6   4   3      295.01      287.32      9.35 o 
  -5   4   3      682.39      659.72     21.01 o 
  -4   4   3      842.83      826.94     23.41 o 
  -3   4   3       70.54       78.50      5.16 o 
  -2   4   3     1015.18     1056.70     17.92 o 
  -1   4   3     3288.67     3387.66     34.54 o 
   0   4   3      106.74      119.13      4.91 o 
   1   4   3      926.87      871.38     17.92 o 
   2   4   3      977.24      968.56     19.83 o 
   3   4   3      652.64      624.57     16.09 o 
   4   4   3      264.70      261.75     18.02 o 
   5   4   3       71.13       78.81     12.32 o 
   6   4   3       18.01       20.47      8.52 o 
 -11   5   3       85.54       64.97     11.35 o 
 -10   5   3        6.03       12.32      6.67 o 
  -9   5   3      586.86      569.39     24.41 o 
  -8   5   3      100.94       93.23     10.50 o 
  -7   5   3      135.27      133.17     11.56 o 
  -6   5   3      275.28      259.37     14.37 o 
  -5   5   3     1984.14     2031.46     43.88 o 
  -4   5   3      995.31     1011.50     20.02 o 
  -3   5   3      146.64      172.97      6.21 o 
  -2   5   3      716.30      762.65     13.19 o 
  -1   5   3        2.49        2.98      2.00 o 
   0   5   3      798.33      806.79     13.75 o 
   1   5   3      727.30      699.43     16.67 o 
   2   5   3      356.24      340.34     27.97 o 
   3   5   3      407.87      398.26     22.32 o 
   4   5   3      386.12      341.01     22.15 o 
   5   5   3        7.45        9.21      8.05 o 
 -11   6   3        0.71       11.11      6.70 o 
 -10   6   3       15.81       27.81      8.17 o 
  -9   6   3       70.53       61.64      9.93 o 
  -8   6   3      225.40      254.34     16.31 o 
  -7   6   3       86.18       90.80     10.40 o 
  -6   6   3       36.09       36.66      7.41 o 
  -5   6   3      200.58      202.21     17.80 o 
  -4   6   3        5.85        5.93      3.29 o 
  -3   6   3      116.59       98.59      6.44 o 
  -2   6   3       44.85       45.79      4.11 o 
  -1   6   3      204.83      182.22      6.99 o 
   0   6   3      803.85      813.19     18.56 o 
   1   6   3      199.02      186.48      9.23 o 
   2   6   3       76.45       82.78     11.78 o 
   3   6   3      383.87      407.66     23.82 o 
   4   6   3       19.82        6.01      7.27 o 
 -10   7   3       33.93       48.82     10.14 o 
  -9   7   3       30.11       16.72      7.12 o 
  -8   7   3       77.52       79.69     11.07 o 
  -7   7   3      440.55      391.56     19.90 o 
  -6   7   3      524.20      509.67     21.96 o 
  -5   7   3        0.68        1.47      3.32 o 
  -4   7   3      103.60      125.57     11.10 o 
  -3   7   3       26.56       25.87      3.84 o 
  -2   7   3        4.67       12.82      3.17 o 
  -1   7   3      247.60      251.51     10.59 o 
   0   7   3       87.39      102.65     11.64 o 
   1   7   3       85.78       85.32     11.92 o 
   2   7   3      352.75      323.53     20.99 o 
 -10   8   3       21.60       29.42      8.93 o 
  -9   8   3        1.15        0.00      4.42 o 
  -8   8   3        9.82       16.24      6.81 o 
  -7   8   3      481.90      483.03     23.20 o 
  -6   8   3       64.44       65.56      8.09 o 
  -5   8   3      415.25      399.68     14.34 o 
  -4   8   3        4.60        1.58      3.36 o 
  -3   8   3      463.57      454.69     18.06 o 
  -2   8   3      239.34      246.35      8.93 o 
  -1   8   3       78.80       83.44     11.30 o 
   0   8   3        0.56        1.16      6.32 o 
   1   8   3      243.61      237.41     18.26 o 
  -9   9   3        5.18        3.66      6.51 o 
  -8   9   3      112.99      106.74     13.42 o 
  -7   9   3        0.90        5.01      5.89 o 
  -6   9   3       57.28       65.71      7.82 o 
  -5   9   3        1.03        0.00      3.48 o 
  -4   9   3       81.47      104.56      8.39 o 
  -3   9   3      116.93      121.31      8.86 o 
  -2   9   3      324.13      308.45     18.64 o 
  -1   9   3       21.92       12.37      6.70 o 
  -8  10   3        1.33        1.61      5.44 o 
  -7  10   3       48.37       74.18     11.83 o 
  -6  10   3        4.05        1.14      4.39 o 
  -5  10   3        7.99        2.84      6.28 o 
  -4  10   3       57.22       34.36      9.90 o 
   1 -11   4       61.40       62.55     11.68 o 
   2 -11   4       81.30       60.72     11.83 o 
   3 -11   4       19.61       23.13      9.17 o 
   4 -11   4       47.63       37.16      9.71 o 
   5 -11   4       20.91       18.93      8.52 o 
   6 -11   4       85.12       87.17     13.11 o 
   7 -11   4        0.39        0.50      3.95 o 
  -1 -10   4      158.93      170.26     16.62 o 
   0 -10   4       90.90       77.15     12.09 o 
   1 -10   4      508.43      525.11     26.33 o 
   2 -10   4        9.05       13.61      7.00 o 
   4 -10   4      263.60      274.31     18.81 o 
   5 -10   4      222.52      217.41     16.91 o 
   6 -10   4        7.01        5.86      5.65 o 
   7 -10   4        1.71        6.21      4.17 o 
   8 -10   4       79.25       89.62     10.19 o 
  -3  -9   4        2.33        4.43      5.06 o 
  -2  -9   4      238.25      252.17     15.16 o 
  -1  -9   4      135.49      133.76     10.90 o 
   0  -9   4      327.95      351.60     20.40 o 
   1  -9   4        0.09        5.13      4.80 o 
   3  -9   4      153.28      135.16     13.23 o 
   4  -9   4      144.74      118.30      7.71 o 
   5  -9   4       21.60       24.28      4.77 o 
   6  -9   4        0.10        2.05      3.24 o 
   7  -9   4       39.76       35.33      6.04 o 
   8  -9   4       21.94       13.12     11.91 o 
   9  -9   4      104.14      101.10      9.39 o 
  -4  -8   4        8.91       12.17      5.16 o 
  -3  -8   4       46.11       59.48      7.62 o 
  -2  -8   4       22.60       25.07      5.26 o 
  -1  -8   4      239.47      213.30     13.83 o 
   0  -8   4        0.17        4.19      3.24 o 
   1  -8   4      217.33      222.14     15.24 o 
   2  -8   4      266.63      226.01     15.17 o 
   3  -8   4      221.64      223.33     10.40 o 
   4  -8   4        5.28        3.81      3.08 o 
   5  -8   4        4.37        8.18      3.49 o 
   6  -8   4       29.92       38.97      5.58 o 
   7  -8   4        2.59        0.00      3.22 o 
   8  -8   4       11.06       14.54      5.07 o 
   9  -8   4        3.04        0.00      5.72 o 
  -5  -7   4        6.10        0.00      7.05 o 
  -4  -7   4      225.12      278.99     19.85 o 
  -3  -7   4        0.62        0.69      5.94 o 
  -2  -7   4      156.53      165.98      9.34 o 
  -1  -7   4        5.67        0.70      2.90 o 
   0  -7   4       19.67       23.13      4.22 o 
   1  -7   4        3.58        0.83      2.55 o 
   2  -7   4      161.34      169.53      7.31 o 
   3  -7   4      497.46      477.61     13.53 o 
   4  -7   4        6.00        3.64      5.35 o 
   5  -7   4      235.55      238.94      9.99 o 
   6  -7   4        0.54        0.00      3.15 o 
   7  -7   4      324.64      307.20     12.32 o 
   8  -7   4        4.12        8.42      4.35 o 
   9  -7   4       12.86        9.14      6.41 o 
  10  -7   4        3.70        2.52      6.41 o 
  -6  -6   4       10.01       23.70      9.21 o 
  -5  -6   4      272.53      257.83     19.57 o 
  -4  -6   4       13.91       10.14      6.22 o 
  -3  -6   4      527.23      521.71     22.91 o 
  -2  -6   4      138.78      140.98     11.78 o 
  -1  -6   4      305.81      311.02     14.86 o 
   0  -6   4       50.03       35.90      4.28 o 
   1  -6   4       52.08       46.77      3.06 o 
   2  -6   4      325.47      311.86      7.03 o 
   3  -6   4       73.93       74.24      5.27 o 
   4  -6   4      270.44      285.64      9.80 o 
   5  -6   4        0.84        0.00      2.38 o 
   6  -6   4     1326.30     1331.21     25.14 o 
   7  -6   4      114.32      130.69      8.26 o 
   8  -6   4      235.69      239.33     16.50 o 
   9  -6   4      160.87      198.87     16.76 o 
  10  -6   4       52.12       45.88     10.35 o 
  -7  -5   4        5.31        1.73      6.67 o 
  -6  -5   4      126.55      134.73     15.24 o 
  -5  -5   4      122.25      122.93     13.23 o 
  -4  -5   4      163.20      159.17     13.51 o 
  -3  -5   4       82.38       76.72      9.33 o 
  -2  -5   4      308.29      303.68     15.20 o 
  -1  -5   4       34.48       47.92      6.08 o 
   0  -5   4      102.93       96.71      8.38 o 
   1  -5   4     1095.04     1188.03     14.91 o 
   2  -5   4      126.67      138.22      8.99 o 
   3  -5   4      365.71      361.78      6.81 o 
   4  -5   4      115.34      121.90     12.75 o 
   5  -5   4      633.32      616.50     14.70 o 
   6  -5   4       57.25       46.69      5.27 o 
   7  -5   4      156.02      166.03     13.08 o 
   8  -5   4       58.49       37.78      8.60 o 
   9  -5   4       26.08       42.39      9.43 o 
  10  -5   4      109.29       97.05     13.80 o 
  -8  -4   4        1.64        0.00      7.43 o 
  -7  -4   4       49.49       57.35     11.54 o 
  -6  -4   4      133.67      131.27     14.06 o 
  -5  -4   4      308.59      352.15     18.97 o 
  -4  -4   4      330.45      339.80     17.69 o 
  -3  -4   4      115.84       87.19      8.83 o 
  -2  -4   4       76.22       69.19      7.22 o 
  -1  -4   4      498.23      464.96     15.81 o 
   0  -4   4     2369.42     2334.99     27.98 o 
   1  -4   4      179.90      182.73      4.79 o 
   2  -4   4      152.60      144.90      5.81 o 
   3  -4   4      283.91      262.53     10.52 o 
   4  -4   4      687.33      668.91     19.31 o 
   5  -4   4      182.44      185.52      7.71 o 
   6  -4   4       38.01       35.78      4.51 o 
   7  -4   4      178.91      193.98     13.80 o 
   8  -4   4        6.76        3.61      5.08 o 
   9  -4   4       63.73       59.93     10.57 o 
  -8  -3   4      323.40      344.10     22.80 o 
  -7  -3   4       18.23       17.76      7.53 o 
  -6  -3   4       61.40       57.75      9.50 o 
  -5  -3   4      270.45      267.47     16.10 o 
  -4  -3   4      315.90      278.11     14.84 o 
  -3  -3   4      732.30      734.26     22.65 o 
  -2  -3   4      182.84      169.09      9.51 o 
  -1  -3   4     6930.38     7189.75    111.20 o 
   0  -3   4      312.60      311.31     17.04 o 
   1  -3   4     3223.58     3300.01     52.31 o 
   2  -3   4      256.50      259.41     13.42 o 
   3  -3   4      720.31      695.76     27.33 o 
   4  -3   4      768.32      686.24     10.75 o 
   5  -3   4       12.64       13.89      2.46 o 
   6  -3   4        1.34        0.20      2.82 o 
   7  -3   4       18.49       12.73      6.06 o 
   8  -3   4      492.76      523.92     23.98 o 
   9  -3   4        7.99       14.46      6.81 o 
  -9  -2   4      113.11      140.98     16.36 o 
  -8  -2   4        7.19        9.90      7.22 o 
  -7  -2   4      463.85      436.68     21.96 o 
  -6  -2   4      259.74      256.59     16.00 o 
  -5  -2   4        1.50        0.00      2.90 o 
  -4  -2   4      149.54      147.26      8.75 o 
  -3  -2   4      304.86      295.51      6.95 o 
  -2  -2   4      724.93      634.62     10.61 o 
  -1  -2   4      180.75      213.97      5.76 o 
   0  -2   4     5545.33     5600.96     81.28 o 
   1  -2   4        8.76       10.33      2.99 o 
   2  -2   4      452.05      485.15      9.67 o 
   3  -2   4     1394.15     1481.64     26.14 o 
   4  -2   4      107.85      113.77      4.19 o 
   5  -2   4      202.60      234.33      8.89 o 
   6  -2   4       69.12       67.57      9.64 o 
   7  -2   4       47.88       49.40      6.42 o 
   8  -2   4       78.61       78.12     10.88 o 
   9  -2   4        3.35        0.00      5.63 o 
  -9  -1   4       31.84       34.22      9.74 o 
  -8  -1   4       93.31      106.95     12.61 o 
  -7  -1   4      249.39      271.74     17.05 o 
  -6  -1   4      143.25      142.22      6.99 o 
  -5  -1   4      485.30      507.20     11.56 o 
  -4  -1   4      179.36      166.87      6.09 o 
  -3  -1   4     1247.13     1322.88     21.98 o 
  -2  -1   4      343.35      353.83     10.23 o 
  -1  -1   4      632.59      608.91     14.65 o 
   0  -1   4     1517.19     1501.15     28.23 o 
   1  -1   4       96.34      167.90      8.76 o 
   2  -1   4      571.11      504.75      7.79 o 
   3  -1   4       30.14       42.32      2.93 o 
   4  -1   4       97.52       85.27     10.51 o 
   5  -1   4        1.02        3.48      6.72 o 
   6  -1   4      400.95      408.17     13.23 o 
   7  -1   4      272.85      263.24     11.52 o 
   8  -1   4       15.68        9.87      4.68 o 
 -10   0   4       87.00       71.90     12.63 o 
  -9   0   4      175.47      136.42     14.10 o 
  -8   0   4       26.50       14.41      6.44 o 
  -7   0   4       54.19       55.16      5.16 o 
  -6   0   4      740.38      691.19     18.06 o 
  -5   0   4      208.28      212.53      7.57 o 
  -4   0   4      279.84      259.73      7.68 o 
  -3   0   4      373.50      372.26     11.59 o 
  -2   0   4     2858.86     2618.97     43.26 o 
  -1   0   4       93.31       95.77      6.29 o 
   0   0   4      160.62      188.56      8.74 o 
   1   0   4      500.66      504.98     11.10 o 
   2   0   4      135.69      135.47     12.38 o 
   3   0   4      302.01      340.15     10.35 o 
   4   0   4       31.19       29.60      4.35 o 
   5   0   4      389.99      362.68     12.12 o 
   6   0   4      543.50      523.68     34.28 o 
   7   0   4       61.30       50.24      6.52 o 
   8   0   4        6.79        5.10      4.46 o 
 -10   1   4       65.98       71.55     11.37 o 
  -9   1   4        0.56        0.00      4.70 o 
  -8   1   4       78.13      104.28      7.18 o 
  -7   1   4      384.20      393.56     12.02 o 
  -6   1   4      173.20      181.80      7.89 o 
  -5   1   4     1679.25     1799.42     26.48 o 
  -4   1   4      270.33      294.20      8.50 o 
  -3   1   4     1448.48     1425.71     28.83 o 
  -2   1   4      120.82      130.53      7.48 o 
  -1   1   4        9.68       12.68      3.35 o 
   0   1   4        1.19        6.34      2.24 o 
   1   1   4       46.94       26.65      5.38 o 
   2   1   4      770.98      681.83     14.88 o 
   3   1   4      227.97      215.61      8.65 o 
   4   1   4      677.33      651.42     16.38 o 
   5   1   4      633.70      642.32     17.20 o 
   6   1   4      391.53      400.93     15.93 o 
   7   1   4        1.56        4.97      4.13 o 
 -10   2   4       43.72       37.49      9.02 o 
  -9   2   4       11.83        5.18      3.70 o 
  -8   2   4       12.94       24.31      4.51 o 
  -7   2   4       11.60        8.21      3.17 o 
  -6   2   4      107.06      107.67      6.05 o 
  -5   2   4      289.64      308.55      9.35 o 
  -4   2   4      896.54      880.29     22.56 o 
  -3   2   4      836.85      819.91     21.32 o 
  -2   2   4      963.16      955.73     23.44 o 
  -1   2   4       42.52       75.53      4.71 o 
   0   2   4      123.16      112.56      5.79 o 
   1   2   4      242.10      214.34      8.14 o 
   2   2   4      316.55      310.69     10.43 o 
   3   2   4       46.30       55.26     10.61 o 
   4   2   4      527.93      513.72     15.08 o 
   5   2   4      226.31      212.64     10.34 o 
   6   2   4       42.54       38.74      6.06 o 
   7   2   4       69.20       60.19     11.83 o 
 -10   3   4      182.70      224.06     15.32 o 
  -9   3   4      233.82      250.82     10.84 o 
  -8   3   4        8.28       16.74      3.95 o 
  -7   3   4      165.01      197.26     15.24 o 
  -6   3   4      194.84      189.42     14.08 o 
  -5   3   4      318.56      308.60     13.89 o 
  -4   3   4      284.41      251.39     12.02 o 
  -3   3   4      493.80      520.45     17.38 o 
  -2   3   4      138.97      137.99      8.86 o 
  -1   3   4      822.23      859.29     16.97 o 
   0   3   4     2090.60     2091.36     30.86 o 
   1   3   4      387.57      371.20     13.53 o 
   2   3   4      445.98      417.36     12.58 o 
   3   3   4      357.12      346.31     12.20 o 
   4   3   4       56.51       58.92      6.37 o 
   5   3   4       17.78       18.95      7.76 o 
   6   3   4        7.31       11.07      7.67 o 
 -11   4   4       46.31       53.21     10.59 o 
 -10   4   4      135.67      116.28     12.61 o 
  -9   4   4        0.34        0.00      3.99 o 
  -8   4   4      995.36      946.14     24.43 o 
  -7   4   4       42.25       41.62      4.77 o 
  -6   4   4      612.20      600.17     21.42 o 
  -5   4   4     1022.71     1019.02     28.33 o 
  -4   4   4      842.76      867.07     24.84 o 
  -3   4   4      265.27      310.21     13.91 o 
  -2   4   4      207.62      185.03      7.78 o 
  -1   4   4     2263.12     2149.31     55.18 o 
   0   4   4      260.18      250.31      9.60 o 
   1   4   4      572.60      575.32     15.20 o 
   2   4   4       38.27       30.11      4.72 o 
   3   4   4      648.13      544.14     19.47 o 
   4   4   4      268.99      222.12     17.26 o 
   5   4   4       23.14       17.31      8.19 o 
 -11   5   4       74.19      132.19     14.51 o 
 -10   5   4       10.68        1.50      5.32 o 
  -9   5   4      483.26      537.60     23.94 o 
  -8   5   4       10.52        7.60      5.63 o 
  -7   5   4      249.57      281.56     10.43 o 
  -6   5   4      191.46      212.00     13.39 o 
  -5   5   4      679.87      697.34     23.91 o 
  -4   5   4       81.70       81.19      8.55 o 
  -3   5   4       41.76       31.37      6.20 o 
  -2   5   4      389.59      391.96      9.66 o 
  -1   5   4       24.56       22.74      3.74 o 
   0   5   4      821.89      787.43     35.25 o 
   1   5   4       13.07       11.06      5.02 o 
   2   5   4       84.75       93.09      7.41 o 
   3   5   4      223.89      215.40     17.00 o 
   4   5   4      105.13       95.05     13.51 o 
 -11   6   4        7.78        5.13      6.22 o 
 -10   6   4      201.98      171.54     15.27 o 
  -9   6   4        3.19        0.00      4.84 o 
  -8   6   4      346.82      293.85     17.55 o 
  -7   6   4      372.39      353.62     18.93 o 
  -6   6   4      161.61      146.82     12.47 o 
  -5   6   4      139.58      120.72     11.14 o 
  -4   6   4        2.35        0.00      3.68 o 
  -3   6   4      114.33      134.67      6.41 o 
  -2   6   4        0.05        2.33      2.54 o 
  -1   6   4       51.23       52.10      5.63 o 
   0   6   4        6.99       11.57      3.74 o 
   1   6   4      133.36      137.40      8.72 o 
   2   6   4      141.88      126.23     14.25 o 
   3   6   4      118.68       94.41     13.61 o 
 -10   7   4       20.33       24.01      8.29 o 
  -9   7   4       32.72       36.12      9.45 o 
  -8   7   4       62.90       57.06     10.07 o 
  -7   7   4      517.62      551.75     24.36 o 
  -6   7   4      409.50      384.73     19.45 o 
  -5   7   4       53.36       44.81      8.31 o 
  -4   7   4      596.72      574.62     16.61 o 
  -3   7   4        9.53       13.74      3.31 o 
  -2   7   4      419.41      421.34     14.02 o 
  -1   7   4        1.16        0.00      2.85 o 
   0   7   4        5.81        3.94      6.10 o 
   1   7   4       94.36       81.80     12.21 o 
   2   7   4      184.15      165.67     16.98 o 
 -10   8   4       45.68       41.91     10.07 o 
  -9   8   4        4.25        0.00      5.39 o 
  -8   8   4       14.01       11.47      6.81 o 
  -7   8   4        0.48        0.00      4.16 o 
  -6   8   4        1.91        1.07      4.92 o 
  -5   8   4      111.84      123.43     12.42 o 
  -4   8   4        2.04        0.00      3.34 o 
  -3   8   4      594.40      610.32     18.07 o 
  -2   8   4       35.89       39.88      6.02 o 
  -1   8   4       93.78      104.29     12.30 o 
   0   8   4       21.28        9.31      7.88 o 
  -9   9   4       32.07       46.40     11.30 o 
  -8   9   4       27.36       42.17     10.21 o 
  -7   9   4        0.07        0.00      4.44 o 
  -6   9   4       36.52       26.41      8.07 o 
  -5   9   4        4.32        6.83      4.54 o 
  -4   9   4      188.84      187.86     17.13 o 
  -3   9   4        7.39        0.88      5.65 o 
  -2   9   4       87.99       89.05     12.56 o 
   1 -11   5        5.61       18.26      7.81 o 
   2 -11   5      119.72      171.82     17.10 o 
   3 -11   5        6.93       12.68      7.27 o 
   4 -11   5       78.68       74.54     12.56 o 
   5 -11   5       35.10       41.25     10.80 o 
   6 -11   5       24.14        1.04      6.65 o 
  -1 -10   5      119.88      137.84     15.51 o 
   0 -10   5       27.04       29.04      8.76 o 
   1 -10   5      289.59      318.83     21.06 o 
   2 -10   5       30.06       27.71      8.50 o 
   3 -10   5      138.50      146.79     14.94 o 
   4 -10   5      195.42      191.25     16.88 o 
   5 -10   5      152.64      145.94     14.94 o 
   6 -10   5      109.74      122.74     12.61 o 
   7 -10   5        1.86        0.00      3.76 o 
   8 -10   5      151.06      155.58     11.12 o 
  -3  -9   5       33.94       38.31      7.43 o 
  -2  -9   5      200.87      226.64     12.54 o 
  -1  -9   5      107.60      100.75      8.87 o 
   0  -9   5      232.46      216.06     16.55 o 
   1  -9   5       24.56       16.08      6.74 o 
   2  -9   5      401.86      446.39     22.96 o 
   3  -9   5      236.26      234.27     16.74 o 
   4  -9   5       94.99      100.44     12.06 o 
   5  -9   5        0.82        4.66      3.59 o 
   6  -9   5        7.71        5.37      3.81 o 
   7  -9   5      111.12      119.23      9.01 o 
   8  -9   5        2.92        0.00      3.88 o 
  -4  -8   5        6.16        6.87      7.75 o 
  -3  -8   5      107.52      121.81     14.28 o 
  -2  -8   5       65.00       51.14      6.85 o 
  -1  -8   5      105.49      124.56     10.69 o 
   0  -8   5        0.18        0.00      2.93 o 
   1  -8   5      220.95      201.10     14.91 o 
   2  -8   5      338.41      349.49     19.12 o 
   3  -8   5      206.96      207.92      9.18 o 
   4  -8   5      149.23      138.33      8.11 o 
   5  -8   5       14.02       10.91      3.86 o 
   6  -8   5      286.75      254.96     11.35 o 
   7  -8   5       12.39        0.00      4.16 o 
   8  -8   5        0.48        5.14      4.11 o 
   9  -8   5       12.46       12.78      7.57 o 
  -5  -7   5        0.13        7.62      7.10 o 
  -4  -7   5      505.98      542.04     26.76 o 
  -3  -7   5      166.42      174.48     14.72 o 
  -2  -7   5      433.93      403.18     19.85 o 
  -1  -7   5      122.62      118.49     19.08 o 
   0  -7   5      373.57      367.43     25.03 o 
   1  -7   5      130.24      124.20      7.11 o 
   2  -7   5       42.18       43.69      4.50 o 
   3  -7   5       77.42       81.65      5.93 o 
   4  -7   5       32.86       38.23      4.84 o 
   5  -7   5      663.55      671.75     16.88 o 
   6  -7   5       99.25      105.11      7.61 o 
   7  -7   5      321.18      324.37     12.72 o 
   8  -7   5       19.09       44.83      9.31 o 
   9  -7   5      118.18      117.92     14.03 o 
  -6  -6   5        0.36        0.00      6.81 o 
  -5  -6   5      230.86      203.71     16.74 o 
  -4  -6   5       14.48       12.63      6.55 o 
  -3  -6   5      181.71      160.07     12.82 o 
  -2  -6   5      178.15      187.78     13.13 o 
  -1  -6   5      741.82      732.95     23.84 o 
   0  -6   5      202.49      210.63      8.63 o 
   1  -6   5       19.37       18.75      3.19 o 
   2  -6   5      160.79      171.85      6.08 o 
   3  -6   5       40.89       40.06      4.31 o 
   4  -6   5      202.60      213.84     15.87 o 
   5  -6   5       36.94       41.78      5.09 o 
   6  -6   5      482.64      467.32     13.97 o 
   7  -6   5       14.34       11.54      5.89 o 
   8  -6   5      333.37      354.50     20.54 o 
   9  -6   5      104.60      116.19     14.20 o 
  -7  -5   5        0.37        1.54      6.44 o 
  -6  -5   5      152.70      143.95     15.13 o 
  -5  -5   5        5.94        8.74      5.65 o 
  -4  -5   5      176.71      184.76     13.91 o 
  -3  -5   5      297.51      282.31     15.72 o 
  -2  -5   5      786.84      797.57     25.17 o 
  -1  -5   5      222.70      173.39     10.23 o 
   0  -5   5       18.62       16.69      2.94 o 
   1  -5   5      177.22      179.66      6.41 o 
   2  -5   5       57.84       61.95      3.65 o 
   3  -5   5      628.35      603.20     13.74 o 
   4  -5   5       34.93       29.01      5.56 o 
   5  -5   5      461.58      420.39     12.22 o 
   6  -5   5        9.15        9.92      3.59 o 
   7  -5   5      522.38      510.91     23.13 o 
   8  -5   5       16.84       15.34      6.93 o 
   9  -5   5      104.43      110.87     13.80 o 
  -8  -4   5        0.01       10.78      8.03 o 
  -7  -4   5      166.54      178.19     16.55 o 
  -6  -4   5       45.44       45.45      9.59 o 
  -5  -4   5      115.40      118.61     12.35 o 
  -4  -4   5      970.24      952.22     30.56 o 
  -3  -4   5      710.92      620.21     21.85 o 
  -2  -4   5      297.50      308.10     14.22 o 
  -1  -4   5       70.56       73.47      3.67 o 
   0  -4   5     3683.80     3809.75     73.69 o 
   1  -4   5      242.87      257.54      7.52 o 
   2  -4   5      340.37      337.69     17.00 o 
   3  -4   5        7.48        4.63      2.21 o 
   4  -4   5     1388.65     1262.56     21.16 o 
   5  -4   5       84.56       85.71      5.67 o 
   6  -4   5      327.61      361.93     18.14 o 
   7  -4   5      208.71      247.67     16.36 o 
   8  -4   5       41.98       68.62     11.02 o 
   9  -4   5      206.70      235.15     18.24 o 
  -8  -3   5      365.17      365.42     23.13 o 
  -7  -3   5        3.86        0.00      5.18 o 
  -6  -3   5       45.02       43.43      8.76 o 
  -5  -3   5      808.10      835.25     28.80 o 
  -4  -3   5      491.61      509.48     20.23 o 
  -3  -3   5      624.56      561.99     10.15 o 
  -2  -3   5        7.20        8.26      3.47 o 
  -1  -3   5     3304.75     3275.35     38.19 o 
   0  -3   5      745.93      733.50     17.62 o 
   1  -3   5     6453.82     6163.18     91.87 o 
   2  -3   5      237.58      247.67      7.53 o 
   3  -3   5     2089.10     2050.67     28.06 o 
   4  -3   5     1021.76     1061.94     14.76 o 
   5  -3   5      580.57      579.24     14.23 o 
   6  -3   5        0.63        0.00      4.25 o 
   7  -3   5        0.23        0.00      3.85 o 
   8  -3   5      389.02      416.02     22.06 o 
   9  -3   5      123.04      125.19     14.32 o 
  -9  -2   5       74.21       97.90     14.06 o 
  -8  -2   5        0.31        0.00      4.82 o 
  -7  -2   5      254.97      245.03     17.12 o 
  -6  -2   5     1987.79     1903.94     47.59 o 
  -5  -2   5      145.99      132.45     10.92 o 
  -4  -2   5      276.61      268.82      9.19 o 
  -3  -2   5       24.08       19.42      2.50 o 
  -2  -2   5      273.67      342.15      8.22 o 
  -1  -2   5      210.93      290.69      9.95 o 
   0  -2   5       14.78        5.82      2.75 o 
   1  -2   5       82.61       94.25      7.29 o 
   2  -2   5     1235.17     1186.01     17.94 o 
   3  -2   5     1251.20     1226.64     24.35 o 
   4  -2   5      609.99      587.36     14.08 o 
   5  -2   5      444.01      448.67     13.12 o 
   6  -2   5       28.89       31.05      4.84 o 
   7  -2   5      146.36      151.16     13.39 o 
   8  -2   5       92.99       96.22     12.42 o 
  -9  -1   5       21.08        9.90      6.98 o 
  -8  -1   5       17.57       15.86      7.00 o 
  -7  -1   5     1546.70     1556.52     42.48 o 
  -6  -1   5      148.17      154.13     12.09 o 
  -5  -1   5     1088.84     1155.31     45.98 o 
  -4  -1   5        2.91        0.79      1.71 o 
  -3  -1   5     2245.34     2089.21     27.97 o 
  -2  -1   5     1219.30     1282.45     25.50 o 
  -1  -1   5     1408.01     1341.03     27.31 o 
   0  -1   5        0.35        0.64      2.33 o 
   1  -1   5      549.93      534.87     16.76 o 
   2  -1   5     2779.17     2921.86     29.08 o 
   3  -1   5      260.83      280.99      9.50 o 
   4  -1   5        8.23       14.28      3.69 o 
   5  -1   5       19.38       20.48      5.37 o 
   6  -1   5      797.72      740.42     18.74 o 
   7  -1   5       85.50       81.36      7.55 o 
   8  -1   5       43.64       37.28      8.93 o 
 -10   0   5      100.90      104.81     14.01 o 
  -9   0   5       58.26       65.49     11.16 o 
  -8   0   5     1321.64     1375.60     40.41 o 
  -7   0   5       30.96       36.44      4.97 o 
  -6   0   5     1382.02     1400.46     23.91 o 
  -5   0   5       26.90       19.47      4.37 o 
  -4   0   5      588.03      559.21     12.38 o 
  -3   0   5      465.85      501.67     14.96 o 
  -2   0   5      276.76      274.24     10.76 o 
  -1   0   5       11.95       18.19      3.85 o 
   0   0   5       11.82        6.45      2.32 o 
   1   0   5     1960.77     1875.31     30.52 o 
   2   0   5      354.14      337.88     10.35 o 
   3   0   5      541.41      528.56     14.01 o 
   4   0   5       41.21       38.31      5.11 o 
   5   0   5      712.62      723.34     21.15 o 
   6   0   5       34.25       44.68      6.19 o 
   7   0   5      256.47      240.34     13.67 o 
 -10   1   5        2.12        0.00      5.63 o 
  -9   1   5      311.07      314.41     19.14 o 
  -8   1   5       14.81       15.83      4.00 o 
  -7   1   5      109.33       95.85      8.63 o 
  -6   1   5        9.20       10.05      3.19 o 
  -5   1   5      305.99      275.38      9.18 o 
  -4   1   5      352.81      384.84     14.18 o 
  -3   1   5     1381.08     1320.37     28.92 o 
  -2   1   5      355.89      371.24     13.87 o 
  -1   1   5      154.44      146.77      8.90 o 
   0   1   5     1731.19     1881.24     27.94 o 
   1   1   5      135.95      139.96      6.90 o 
   2   1   5       74.17       88.06     10.79 o 
   3   1   5        1.83        0.00      2.52 o 
   4   1   5      488.86      474.77     14.42 o 
   5   1   5       26.05       24.49      5.16 o 
   6   1   5      406.70      394.53     14.64 o 
   7   1   5        9.93        6.47      4.49 o 
 -10   2   5      381.90      434.92     22.91 o 
  -9   2   5        6.35       19.30      7.65 o 
  -8   2   5       24.88       40.41      5.40 o 
  -7   2   5       15.63       22.33      7.62 o 
  -6   2   5       34.35       31.68      4.30 o 
  -5   2   5        4.62        1.38      3.04 o 
  -4   2   5        1.21        4.04      3.21 o 
  -3   2   5      158.38      149.43      9.24 o 
  -2   2   5      484.24      485.03     16.93 o 
  -1   2   5     1823.36     1924.81     29.00 o 
   0   2   5      381.45      400.26     11.69 o 
   1   2   5      391.64      377.47     11.69 o 
   2   2   5       54.56       67.97      4.88 o 
   3   2   5       35.90       36.23      9.49 o 
   4   2   5       22.28       18.56      4.57 o 
   5   2   5      118.94      118.96      8.71 o 
   6   2   5        3.50        2.98      4.08 o 
 -10   3   5       12.44        0.52      5.30 o 
  -9   3   5      369.89      305.77     12.26 o 
  -8   3   5        2.64        4.24      3.12 o 
  -7   3   5        7.31        5.89      3.16 o 
  -6   3   5        0.55        1.61      3.51 o 
  -5   3   5      374.60      324.72     14.94 o 
  -4   3   5      316.69      375.92     15.91 o 
  -3   3   5       86.32       96.83      8.57 o 
  -2   3   5     1122.42     1128.91     29.16 o 
  -1   3   5      713.00      671.03     26.90 o 
   0   3   5     2539.69     2579.10     37.66 o 
   1   3   5       80.60       71.77      9.04 o 
   2   3   5      887.27      869.49     26.57 o 
   3   3   5       63.74       58.79      6.27 o 
   4   3   5      517.88      491.61     33.21 o 
   5   3   5       32.68       33.79      6.00 o 
 -11   4   5        5.78        3.35      5.79 o 
 -10   4   5       11.38       22.30      7.34 o 
  -9   4   5        0.07        6.27      5.32 o 
  -8   4   5      320.29      368.37     12.63 o 
  -7   4   5        0.59        0.91      3.73 o 
  -6   4   5      178.95      207.87     13.13 o 
  -5   4   5     1134.48     1161.99     31.61 o 
  -4   4   5      635.21      704.84     23.56 o 
  -3   4   5      271.74      298.08     14.82 o 
  -2   4   5      155.45      170.37      8.30 o 
  -1   4   5     1313.76     1273.48     24.24 o 
   0   4   5       96.64       99.23      7.01 o 
   1   4   5       90.11       80.20      7.80 o 
   2   4   5        3.05        0.83      3.04 o 
   3   4   5      598.17      584.64     17.39 o 
   4   4   5      231.94      263.93     19.69 o 
 -10   5   5        0.15        0.00      4.75 o 
  -9   5   5       18.45        4.96      6.01 o 
  -8   5   5       13.81        8.86      6.22 o 
  -7   5   5      186.63      162.11     12.85 o 
  -6   5   5      174.25      185.14     13.23 o 
  -5   5   5       33.94       32.91      6.79 o 
  -4   5   5       80.50       91.18      9.78 o 
  -3   5   5       65.32       69.81      8.62 o 
  -2   5   5      387.81      417.62     15.90 o 
  -1   5   5       21.54       24.99      4.78 o 
   0   5   5      315.90      306.31     11.81 o 
   1   5   5      152.48      135.90      8.81 o 
   2   5   5      271.39      253.74     11.74 o 
   3   5   5      219.93      190.68     17.24 o 
 -10   6   5       98.90      120.20     14.03 o 
  -9   6   5        1.77        0.43      5.46 o 
  -8   6   5      305.53      341.34     19.50 o 
  -7   6   5     1127.47     1070.66     34.12 o 
  -6   6   5      483.73      490.37     22.01 o 
  -5   6   5      303.04      323.18     17.48 o 
  -4   6   5       48.38       46.19      8.10 o 
  -3   6   5      932.45      922.49     29.37 o 
  -2   6   5        0.86        0.00      3.14 o 
  -1   6   5       24.65       20.43      4.67 o 
   0   6   5       28.88       41.01      5.93 o 
   1   6   5      152.86      168.64     10.00 o 
   2   6   5      219.27      171.04     16.60 o 
 -10   7   5       18.94       21.30      8.29 o 
  -9   7   5       10.58        3.97      6.48 o 
  -8   7   5       28.65       31.82      8.45 o 
  -7   7   5       12.29        8.64      6.17 o 
  -6   7   5      132.43      115.21     12.23 o 
  -5   7   5       10.74       10.54      6.13 o 
  -4   7   5      703.11      704.51     26.69 o 
  -3   7   5       11.81        7.89      3.99 o 
  -2   7   5      367.71      361.06     13.77 o 
  -1   7   5      115.94      117.55      8.80 o 
   0   7   5       69.64       63.83     10.95 o 
   1   7   5      165.24      148.86     15.84 o 
  -9   8   5       60.28       53.45     11.33 o 
  -8   8   5       18.87       26.03      8.22 o 
  -7   8   5       14.60        7.38      6.13 o 
  -6   8   5        0.16        0.00      5.18 o 
  -5   8   5      199.43      196.19     15.27 o 
  -4   8   5        5.59        7.12      5.82 o 
  -3   8   5      102.69      116.76      9.03 o 
  -2   8   5       98.30       96.12      8.55 o 
  -1   8   5       79.40       60.98     11.14 o 
  -7   9   5        3.10        2.56      6.03 o 
  -6   9   5       42.24       58.30     10.71 o 
  -5   9   5        1.83        0.00      5.30 o 
  -4   9   5       29.97       19.73      7.55 o 
  -3   9   5       25.75       29.06      8.67 o 
   2 -11   6      143.67      179.68     18.02 o 
   3 -11   6       47.57       52.10     11.23 o 
   4 -11   6        2.42        3.78      6.36 o 
   5 -11   6      198.84      196.57     18.19 o 
   6 -11   6        9.61       18.50      8.60 o 
  -1 -10   6       85.32       96.88     13.77 o 
   0 -10   6       10.12        9.17      6.44 o 
   1 -10   6      153.00      189.30     17.64 o 
   2 -10   6        2.15        4.08      5.77 o 
   3 -10   6        1.14        5.20      5.96 o 
   4 -10   6       41.12       43.19     10.26 o 
   5 -10   6      116.46       97.21     12.92 o 
   6 -10   6       36.85       46.65      6.66 o 
   7 -10   6       18.04       14.12      5.21 o 
  -3  -9   6        3.24        6.19      4.55 o 
  -2  -9   6       53.73       53.08      9.40 o 
  -1  -9   6       33.95       38.85      9.36 o 
   0  -9   6      102.28      109.09     13.04 o 
   1  -9   6        0.20        0.00      4.84 o 
   2  -9   6       17.54        9.97      6.51 o 
   3  -9   6      584.36      578.75     26.50 o 
   4  -9   6       71.16       80.19     11.35 o 
   5  -9   6       35.67       23.73      5.06 o 
   6  -9   6       47.71       41.41      6.23 o 
   7  -9   6       44.40       43.51      6.57 o 
   8  -9   6        0.89        0.00      5.34 o 
  -4  -8   6        7.46        7.22      7.03 o 
  -3  -8   6      275.32      267.04     18.50 o 
  -2  -8   6      179.00      188.13     10.78 o 
  -1  -8   6      162.44      158.68      9.60 o 
   0  -8   6       37.27       46.20      5.72 o 
   1  -8   6       20.59       14.79      6.27 o 
   2  -8   6      139.24      128.84     12.63 o 
   3  -8   6      184.14      178.01      8.70 o 
   4  -8   6       82.60       88.19      6.96 o 
   5  -8   6       23.47       31.39      5.27 o 
   6  -8   6      233.68      233.73     11.28 o 
   7  -8   6       14.93       25.47      5.42 o 
   8  -8   6        6.19        3.37      5.65 o 
  -5  -7   6        9.94        7.55      7.67 o 
  -4  -7   6      228.82      243.84     18.28 o 
  -3  -7   6      212.91      187.49     14.58 o 
  -2  -7   6      320.17      294.63     16.81 o 
  -1  -7   6        6.49        0.57      3.92 o 
   0  -7   6        8.25       10.36      3.43 o 
   1  -7   6      366.28      378.28     12.15 o 
   2  -7   6       59.07       57.09      8.96 o 
   3  -7   6       15.73       13.14      5.96 o 
   4  -7   6       27.24       23.44      4.39 o 
   5  -7   6      248.01      227.79     10.66 o 
   6  -7   6       94.68       84.81     11.47 o 
   7  -7   6       61.96       77.29     11.16 o 
   8  -7   6       74.37       48.54     10.07 o 
   9  -7   6        5.13       14.10      7.95 o 
  -6  -6   6       14.10       16.00      7.91 o 
  -5  -6   6      240.85      232.30     17.36 o 
  -4  -6   6       99.72       96.72     11.68 o 
  -3  -6   6      104.42       97.07     11.04 o 
  -2  -6   6      168.52      145.44     11.87 o 
  -1  -6   6       82.34       70.00      7.86 o 
   0  -6   6       98.71       94.84      8.36 o 
   1  -6   6       61.58       74.49      4.14 o 
   2  -6   6        4.39        7.86      2.11 o 
   3  -6   6      137.75      129.34      6.95 o 
   4  -6   6       57.00       63.30      7.41 o 
   5  -6   6        2.03        0.88      2.69 o 
   6  -6   6       22.92       14.89      6.08 o 
   7  -6   6        8.01        4.96      5.65 o 
   8  -6   6       25.92       20.73      8.24 o 
   9  -6   6       41.66       76.08     12.85 o 
  -7  -5   6       31.83       11.23      7.93 o 
  -6  -5   6       89.92       85.22     12.82 o 
  -5  -5   6        3.79        0.00      4.73 o 
  -4  -5   6      164.12      194.40     14.65 o 
  -3  -5   6      162.24      173.53     12.32 o 
  -2  -5   6      107.85      105.64      9.59 o 
  -1  -5   6      220.89      228.22     12.63 o 
   0  -5   6       71.89       72.49      4.38 o 
   1  -5   6      117.73      133.93      8.12 o 
   2  -5   6      145.07      161.00      5.51 o 
   3  -5   6      524.36      485.02     12.64 o 
   4  -5   6      187.14      165.51      7.76 o 
   5  -5   6       53.51       43.33      4.91 o 
   6  -5   6        2.29        0.00      3.37 o 
   7  -5   6       63.69       84.94     11.26 o 
   8  -5   6      193.00      164.84     15.43 o 
  -8  -4   6       29.68       34.17     11.26 o 
  -7  -4   6      296.70      330.28     21.47 o 
  -6  -4   6       12.81       13.34      6.53 o 
  -5  -4   6       60.65       75.82     10.28 o 
  -4  -4   6       90.32       63.09      8.62 o 
  -3  -4   6      330.05      332.79     16.60 o 
  -2  -4   6      164.68      152.35     10.76 o 
  -1  -4   6        8.92       17.51      2.52 o 
   0  -4   6     4340.91     4381.27     50.52 o 
   1  -4   6        2.21        6.36      3.06 o 
   2  -4   6      805.07      805.07     15.88 o 
   3  -4   6       71.91       74.91      5.14 o 
   4  -4   6      610.02      589.79     17.11 o 
   5  -4   6       17.07       16.00      5.68 o 
   6  -4   6       40.99       43.55      8.43 o 
   7  -4   6       64.96       68.22     10.54 o 
   8  -4   6       67.83       77.29     11.94 o 
  -8  -3   6      219.34      187.73     17.19 o 
  -7  -3   6       28.53       21.01      7.48 o 
  -6  -3   6      180.21      144.23     13.37 o 
  -5  -3   6      134.07      144.56     12.66 o 
  -4  -3   6      243.76      238.05     14.34 o 
  -3  -3   6        1.42        0.00      1.54 o 
  -2  -3   6        4.04        2.77      3.06 o 
  -1  -3   6       64.28      115.43      6.42 o 
   0  -3   6      314.88      341.44     12.42 o 
   1  -3   6     2489.88     2594.60     47.51 o 
   2  -3   6      383.56      361.39      9.70 o 
   3  -3   6      799.96      751.87     14.79 o 
   4  -3   6      320.17      312.59     16.91 o 
   5  -3   6      222.11      214.96      9.41 o 
   6  -3   6      144.80      150.64     13.23 o 
   7  -3   6       10.12        9.00      5.94 o 
   8  -3   6       93.02       92.49     12.54 o 
  -9  -2   6       97.47      107.92     14.41 o 
  -8  -2   6       91.94       84.94     12.59 o 
  -7  -2   6      280.70      249.71     16.93 o 
  -6  -2   6      133.52      115.17     11.80 o 
  -4  -2   6      443.00      422.92     10.43 o 
  -3  -2   6       11.49       17.41      2.70 o 
  -2  -2   6     5006.65     4970.25     75.39 o 
  -1  -2   6        9.83       10.21      3.18 o 
   0  -2   6      246.33      227.58     10.66 o 
   1  -2   6        3.86        2.85      3.40 o 
   2  -2   6      719.02      699.04     15.21 o 
   3  -2   6       21.15       16.37      3.38 o 
   4  -2   6      110.94      109.01      7.03 o 
   5  -2   6      194.35      181.46      8.96 o 
   6  -2   6        0.33        0.00      2.92 o 
   7  -2   6      204.69      193.12     15.05 o 
   8  -2   6        0.01        0.00      5.44 o 
  -9  -1   6        8.57        6.34      6.89 o 
  -8  -1   6      278.81      265.57     18.19 o 
  -7  -1   6      175.85      194.29     14.58 o 
  -6  -1   6      232.30      225.11     15.08 o 
  -5  -1   6      786.61      802.97     16.25 o 
  -4  -1   6        0.04        3.01      2.04 o 
  -3  -1   6     2078.34     2232.03     40.27 o 
  -2  -1   6       29.97       32.39      4.51 o 
  -1  -1   6     1008.74     1074.58     25.46 o 
   0  -1   6        1.56        0.93      2.73 o 
   1  -1   6      294.82      280.60     12.89 o 
   2  -1   6      977.81      943.38     18.72 o 
   3  -1   6       48.43       52.95     11.75 o 
   4  -1   6      100.32       97.48      8.81 o 
   5  -1   6       33.95       48.36      5.76 o 
   6  -1   6      839.42      821.34     21.02 o 
   7  -1   6       24.06       18.80      5.32 o 
 -10   0   6        2.99        1.19      6.63 o 
  -9   0   6      157.52      189.85     15.86 o 
  -8   0   6      147.67      127.92     13.01 o 
  -7   0   6       32.16       37.80     11.59 o 
  -6   0   6      942.33      907.05     19.78 o 
  -5   0   6        0.03        1.72      2.18 o 
  -4   0   6     4332.04     4211.70     68.79 o 
  -3   0   6      567.52      481.37     15.91 o 
  -2   0   6     1555.35     1494.19     32.20 o 
  -1   0   6       49.25       55.14      6.25 o 
   0   0   6      128.21      136.89      9.40 o 
   1   0   6      578.49      574.82     14.23 o 
   2   0   6        1.11        2.96      6.36 o 
   3   0   6      101.19      118.97      7.48 o 
   4   0   6      140.50      135.69      8.36 o 
   5   0   6      799.16      772.80     20.13 o 
   6   0   6        9.53       14.39      6.53 o 
   7   0   6       72.02       79.65      8.39 o 
 -10   1   6      237.27      258.99     18.76 o 
  -9   1   6      135.30      143.14     13.77 o 
  -8   1   6        0.14        0.00      2.85 o 
  -7   1   6       49.47       45.49      5.58 o 
  -6   1   6        5.67        0.94      3.03 o 
  -5   1   6      405.22      423.52     20.48 o 
  -4   1   6       58.33       66.18      6.74 o 
  -3   1   6      142.56      163.61      9.97 o 
  -2   1   6        1.02        0.00      2.28 o 
  -1   1   6       56.75       59.25      6.84 o 
   0   1   6      310.61      314.79     10.63 o 
   1   1   6        0.26        2.29      2.11 o 
   2   1   6       72.61       84.27      6.61 o 
   3   1   6       28.63       19.30      4.40 o 
   4   1   6      247.65      245.20     11.29 o 
   5   1   6        0.19        0.00      7.36 o 
   6   1   6       23.03       19.09      5.09 o 
 -10   2   6      317.41      288.03     18.69 o 
  -9   2   6        5.62        5.14      3.72 o 
  -8   2   6      361.60      340.42     12.54 o 
  -7   2   6        0.78        3.35      3.00 o 
  -6   2   6      419.85      413.92     12.53 o 
  -5   2   6       90.17       67.06      7.43 o 
  -4   2   6       10.70        8.45      3.82 o 
  -3   2   6        6.92        1.69      3.30 o 
  -2   2   6      343.45      346.09     15.51 o 
  -1   2   6     3262.16     3483.97     64.30 o 
   0   2   6       25.38       20.45      5.52 o 
   1   2   6      601.67      627.17     22.44 o 
   2   2   6       60.45       48.21      5.80 o 
   3   2   6      862.32      854.20     22.62 o 
   4   2   6        9.57       10.32     10.93 o 
   5   2   6       14.21       19.79     10.59 o 
 -10   3   6        0.27        4.01      5.65 o 
  -9   3   6      357.39      434.90     20.02 o 
  -8   3   6        4.30        6.31      3.18 o 
  -7   3   6      275.48      280.37     10.87 o 
  -6   3   6       30.30       41.06      7.36 o 
  -5   3   6      204.68      212.50     12.89 o 
  -4   3   6      243.00      267.11     14.27 o 
  -3   3   6        8.31        6.44      3.97 o 
  -2   3   6       52.42       59.72      7.74 o 
  -1   3   6       36.83       36.91      4.85 o 
   0   3   6      230.23      229.28     10.20 o 
   1   3   6       14.11       23.48      7.31 o 
   2   3   6      550.95      516.84     15.97 o 
   3   3   6       17.63       24.11      5.63 o 
   4   3   6      254.21      263.03     12.52 o 
   5   3   6       35.54       41.73      6.76 o 
 -10   4   6        1.23        1.26      5.06 o 
  -9   4   6        0.14        0.00      5.01 o 
  -8   4   6      236.88      220.49     10.40 o 
  -7   4   6        5.53        3.63      4.46 o 
  -6   4   6       18.79       32.25      7.17 o 
  -5   4   6      148.12      132.24     11.26 o 
  -4   4   6      276.51      281.84     15.41 o 
  -3   4   6      577.32      588.72     22.15 o 
  -2   4   6        7.48        5.34      4.58 o 
  -1   4   6      514.04      502.04     15.19 o 
   0   4   6        7.10        5.08      6.08 o 
   1   4   6      491.00      491.67     25.48 o 
   2   4   6        0.18        2.36      3.22 o 
   3   4   6      198.89      170.95     10.61 o 
   4   4   6      139.01      127.99     15.43 o 
 -10   5   6        1.89        3.25      6.01 o 
  -9   5   6       94.78       92.47     11.78 o 
  -8   5   6       24.34       17.24      6.79 o 
  -7   5   6      334.52      363.85     19.09 o 
  -6   5   6      794.36      765.60     27.71 o 
  -5   5   6      139.99      126.35     11.59 o 
  -4   5   6       89.80      108.33     10.95 o 
  -3   5   6       11.36        6.13      4.70 o 
  -2   5   6        6.71        7.00      6.67 o 
  -1   5   6       57.33       73.88     14.95 o 
   0   5   6       20.48       34.17      5.67 o 
   1   5   6       20.56       26.43      9.55 o 
   2   5   6      127.12      114.48      9.04 o 
   3   5   6      175.36      184.15     18.26 o 
 -10   6   6       65.45       48.61     10.69 o 
  -9   6   6        1.63        0.00      4.39 o 
  -8   6   6        1.22        0.00      4.89 o 
  -7   6   6      670.44      644.76     26.83 o 
  -6   6   6      238.90      231.57     16.05 o 
  -5   6   6      554.54      597.46     24.79 o 
  -4   6   6       20.76       30.77      7.72 o 
  -3   6   6     1234.57     1318.90     38.04 o 
  -2   6   6       36.77       40.81      5.99 o 
  -1   6   6       96.06      106.56      8.58 o 
   0   6   6       35.36       38.88      8.77 o 
   1   6   6      118.99      128.35      9.67 o 
  -9   7   6       24.15       49.39     10.88 o 
  -8   7   6      297.21      374.21     22.04 o 
  -7   7   6       22.94       16.05      6.93 o 
  -6   7   6       41.22       46.28      9.36 o 
  -5   7   6        0.12        0.17      4.89 o 
  -4   7   6      133.47      152.99     14.25 o 
  -3   7   6       11.71       10.00      5.82 o 
  -2   7   6       74.62       61.77      7.41 o 
  -1   7   6       79.27       62.74      7.60 o 
   0   7   6       33.38       21.52     14.64 o 
  -8   8   6        0.07        4.63      6.74 o 
  -7   8   6        0.51        5.89      5.96 o 
  -6   8   6        0.25        0.00      5.25 o 
  -5   8   6       14.46        7.41      6.13 o 
  -4   8   6        9.82        7.93      5.51 o 
  -3   8   6        6.64        9.78      6.77 o 
  -2   8   6       63.34       62.41      7.92 o 
   2 -11   7      137.02      151.47     17.00 o 
   3 -11   7       80.88       61.90     12.23 o 
   4 -11   7      105.29      116.33     15.79 o 
   5 -11   7       41.48       40.82     10.92 o 
  -1 -10   7       40.36       56.99     12.02 o 
   0 -10   7        5.48        5.98      6.81 o 
   1 -10   7      218.78      231.71     18.90 o 
   2 -10   7      375.94      433.71     25.38 o 
   3 -10   7      133.54      147.10     15.86 o 
   4 -10   7      142.31      151.64     15.60 o 
   5 -10   7       35.98       45.95     10.42 o 
   6 -10   7       72.49       66.46      7.81 o 
  -2  -9   7       46.45       56.51      7.80 o 
  -1  -9   7       15.70       10.33      6.53 o 
   0  -9   7      134.48      117.07     13.72 o 
   1  -9   7      176.94      172.70     15.84 o 
   2  -9   7      109.46      131.15     14.01 o 
   3  -9   7      322.81      379.22     21.87 o 
   4  -9   7       57.36       76.98     11.47 o 
   5  -9   7      132.02      134.49      9.49 o 
   6  -9   7       10.52        6.14      7.33 o 
   7  -9   7      124.19      126.96      9.56 o 
  -4  -8   7        2.40        0.00      6.01 o 
  -3  -8   7      228.15      239.43     17.60 o 
  -2  -8   7      340.13      304.47     18.47 o 
  -1  -8   7      405.56      405.02     14.83 o 
   0  -8   7      823.30      882.08     33.05 o 
   1  -8   7       35.21       28.71      7.57 o 
   2  -8   7      525.95      575.28     25.48 o 
   3  -8   7       48.37       43.22      8.81 o 
   4  -8   7      134.89      136.05      8.46 o 
   5  -8   7       99.42      104.63      7.78 o 
   6  -8   7      286.32      259.40     11.76 o 
   7  -8   7       51.15       38.66      9.28 o 
   8  -8   7       80.82      105.53     13.72 o 
  -5  -7   7        4.05        6.67      7.46 o 
  -4  -7   7      144.58      165.91     15.72 o 
  -3  -7   7      373.83      339.21     19.52 o 
  -2  -7   7      289.33      253.39     16.08 o 
  -1  -7   7      638.83      622.32     23.51 o 
   0  -7   7       54.07       58.24      5.77 o 
   1  -7   7      409.80      387.48     19.76 o 
   2  -7   7       85.57       95.47      9.04 o 
   3  -7   7       11.40       13.32      4.82 o 
   4  -7   7        4.25        4.03      3.25 o 
   5  -7   7       49.46       53.85     11.21 o 
   6  -7   7        1.30        3.85      5.18 o 
   7  -7   7       36.39       47.42      9.71 o 
   8  -7   7       73.66       91.92     13.16 o 
  -6  -6   7        0.64        0.00      6.51 o 
  -5  -6   7      176.88      184.79     16.53 o 
  -4  -6   7      611.80      592.69     26.57 o 
  -3  -6   7       84.70       71.50     10.09 o 
  -2  -6   7      514.09      508.44     21.06 o 
  -1  -6   7       99.67       90.11      9.38 o 
   0  -6   7      729.41      777.69     24.32 o 
   1  -6   7       11.38        9.92      2.41 o 
   2  -6   7        0.91        0.00      2.09 o 
   3  -6   7      133.19      125.46      7.25 o 
   4  -6   7      231.42      227.72      9.61 o 
   5  -6   7      132.77      142.66     12.42 o 
   6  -6   7       11.52       18.26      6.70 o 
   7  -6   7      127.26      120.60     13.37 o 
   8  -6   7       34.12       46.09     10.50 o 
  -7  -5   7       29.57       42.77     11.16 o 
  -6  -5   7      115.87      113.69     13.91 o 
  -5  -5   7      444.70      448.10     23.20 o 
  -4  -5   7       61.08       57.20      9.09 o 
  -3  -5   7      639.23      687.88     25.93 o 
  -2  -5   7       34.44       39.20      7.36 o 
  -1  -5   7      799.95      797.42     25.03 o 
   0  -5   7        5.40       10.74      3.55 o 
   1  -5   7       42.41       38.72      3.97 o 
   2  -5   7        6.04        0.69      4.43 o 
   3  -5   7      211.91      217.05     13.21 o 
   4  -5   7       52.69       57.11     14.34 o 
   5  -5   7       19.44       31.61      7.36 o 
   6  -5   7        3.92        6.55      5.53 o 
   7  -5   7       54.37       58.18     10.38 o 
   8  -5   7      230.56      286.42     19.97 o 
  -7  -4   7      281.77      290.43     20.54 o 
  -6  -4   7      288.52      282.67     19.26 o 
  -5  -4   7       41.16       51.50      9.26 o 
  -4  -4   7       52.82       49.37      8.55 o 
  -3  -4   7      136.10      133.45     11.18 o 
  -2  -4   7        8.50        4.37      4.04 o 
  -1  -4   7        9.39       10.88      5.06 o 
   0  -4   7      238.22      246.10     11.11 o 
   1  -4   7      250.44      282.83     13.01 o 
   2  -4   7     1166.57     1180.38     20.96 o 
   3  -4   7      798.07      768.04     16.23 o 
   4  -4   7      371.82      345.09     17.38 o 
   5  -4   7      298.49      284.16     16.67 o 
   6  -4   7       75.67       91.14     11.30 o 
   7  -4   7       58.84       63.47     10.83 o 
   8  -4   7       64.31       79.29     12.63 o 
  -8  -3   7      102.70       87.34     13.68 o 
  -7  -3   7      140.55      160.23     15.43 o 
  -6  -3   7        1.35        0.00      4.54 o 
  -5  -3   7      354.59      380.31     19.76 o 
  -4  -3   7      201.01      204.62     14.13 o 
  -3  -3   7      234.13      215.21      7.36 o 
  -2  -3   7       21.30       22.79      5.21 o 
  -1  -3   7       93.14      103.79      7.10 o 
   0  -3   7      196.89      210.10     10.95 o 
   1  -3   7      567.47      550.87     18.64 o 
   2  -3   7       73.77       69.51      5.00 o 
   3  -3   7      186.38      174.58     11.78 o 
   4  -3   7       11.97        9.71      5.11 o 
   5  -3   7      368.06      371.05     14.15 o 
   6  -3   7      305.96      277.68     17.33 o 
   7  -3   7       64.96       54.02     10.38 o 
  -9  -2   7      123.48      110.80     15.34 o 
  -8  -2   7       11.20        2.61      6.55 o 
  -7  -2   7       28.70       46.47      9.47 o 
  -6  -2   7      292.16      272.15     17.26 o 
  -5  -2   7      228.40      250.56     15.84 o 
  -4  -2   7       79.13       75.79      5.14 o 
  -3  -2   7       33.24       32.79      5.45 o 
  -2  -2   7     1114.12     1130.31     25.98 o 
  -1  -2   7      162.05      168.74      9.47 o 
   0  -2   7      879.99      869.42     23.84 o 
   1  -2   7      378.02      396.65     16.19 o 
   2  -2   7      513.53      523.38     19.73 o 
   3  -2   7      355.79      348.35     16.88 o 
   4  -2   7      194.33      177.94     12.18 o 
   5  -2   7      388.86      401.32     13.93 o 
   6  -2   7       14.38       15.30      4.60 o 
   7  -2   7      132.04      135.92     14.41 o 
  -9  -1   7        2.33        3.11      6.60 o 
  -8  -1   7       10.68        2.99      5.34 o 
  -7  -1   7      425.48      457.41     22.65 o 
  -6  -1   7      216.68      232.09     15.62 o 
  -5  -1   7     1131.75     1084.05     20.48 o 
  -4  -1   7      137.46      120.95      7.75 o 
  -3  -1   7     1737.30     1595.42     33.74 o 
  -2  -1   7      202.88      192.79     10.50 o 
  -1  -1   7     1746.75     1750.74     37.64 o 
   0  -1   7      133.12      123.34     13.90 o 
   1  -1   7      155.30      145.82     10.35 o 
   2  -1   7      259.27      256.83     14.18 o 
   3  -1   7      216.69      226.69     10.06 o 
   4  -1   7      333.81      321.04     19.54 o 
   5  -1   7        0.01        3.04      3.46 o 
   6  -1   7      314.47      304.37     20.35 o 
   7  -1   7       33.67       26.05      8.64 o 
  -9   0   7       16.33       16.24      6.65 o 
  -8   0   7       67.94       77.65     11.02 o 
  -7   0   7       47.48       52.10      8.98 o 
  -6   0   7       59.11       51.74      5.21 o 
  -5   0   7       23.19       32.65      4.26 o 
  -4   0   7      738.78      704.36     21.20 o 
  -3   0   7      214.67      229.19     11.94 o 
  -2   0   7     1327.40     1336.40     32.15 o 
  -1   0   7        2.32        6.65      3.54 o 
   0   0   7       84.71       80.16      8.41 o 
   1   0   7      148.51      154.61     11.35 o 
   2   0   7       81.99       99.46      7.28 o 
   3   0   7       51.17       47.22      5.84 o 
   4   0   7       36.80       44.77      5.89 o 
   5   0   7      288.90      291.71     13.86 o 
   6   0   7       67.79       56.00      9.39 o 
 -10   1   7       10.94       13.63      7.27 o 
  -9   1   7      568.15      565.67     26.41 o 
  -8   1   7       12.99       23.42      4.78 o 
  -7   1   7      175.98      169.41      8.71 o 
  -6   1   7       14.01       17.36      5.14 o 
  -5   1   7      559.34      547.41     19.66 o 
  -4   1   7      207.45      185.50     11.47 o 
  -3   1   7      720.86      718.18     22.84 o 
  -2   1   7      193.61      191.06     11.59 o 
  -1   1   7      237.34      238.45     13.42 o 
   0   1   7     1472.68     1500.34     37.71 o 
   1   1   7       44.64       42.29      5.44 o 
   2   1   7      228.77      257.10     11.57 o 
   3   1   7       12.21       15.27      4.46 o 
   4   1   7      218.59      224.50     18.14 o 
   5   1   7        1.82        3.80      3.86 o 
 -10   2   7      294.99      340.58     21.06 o 
  -9   2   7        2.35        9.20      4.38 o 
  -8   2   7      520.25      533.87     16.11 o 
  -7   2   7       26.05       21.28      4.33 o 
  -6   2   7      344.51      371.45     17.31 o 
  -5   2   7      286.34      287.30     14.94 o 
  -4   2   7      193.57      229.22     13.49 o 
  -3   2   7      563.74      534.35     20.59 o 
  -2   2   7        4.84        4.35      3.73 o 
  -1   2   7      694.09      762.11     25.62 o 
   0   2   7       31.89       40.92      5.56 o 
   1   2   7      338.51      312.87     19.95 o 
   2   2   7       75.94       84.17      7.54 o 
   3   2   7     1262.58     1190.03     26.91 o 
   4   2   7       80.09       84.91      6.69 o 
   5   2   7       29.24       29.40      5.12 o 
 -10   3   7        3.95        0.00      4.20 o 
  -9   3   7       63.23       50.40      6.46 o 
  -8   3   7       17.05       17.20      4.44 o 
  -7   3   7      176.82      166.59      8.80 o 
  -6   3   7       58.05       58.94      8.71 o 
  -5   3   7      319.81      313.35     16.57 o 
  -4   3   7       81.67       87.88      9.74 o 
  -3   3   7       74.32       76.77      9.12 o 
  -2   3   7      598.64      613.73     23.37 o 
  -1   3   7        0.42        2.35      3.78 o 
   0   3   7      732.61      660.94     18.36 o 
   1   3   7        2.96        3.33      3.55 o 
   2   3   7      557.22      510.15     32.32 o 
   3   3   7        2.90        0.00      3.64 o 
   4   3   7      110.02      102.21     13.62 o 
 -10   4   7       15.83       31.39      8.62 o 
  -9   4   7        0.33        0.00      3.06 o 
  -8   4   7      204.34      212.22     10.63 o 
  -7   4   7      124.88      137.53     12.85 o 
  -6   4   7       72.60       80.38     10.14 o 
  -5   4   7      254.92      222.21     14.79 o 
  -4   4   7       87.38       86.27     10.31 o 
  -3   4   7       79.93       77.70      9.57 o 
  -2   4   7        3.22        5.84      5.03 o 
  -1   4   7       11.18        9.60      5.71 o 
   0   4   7        5.59        4.17      3.70 o 
   1   4   7      640.83      607.92     18.79 o 
   2   4   7        1.72        0.00      3.17 o 
   3   4   7       76.95       78.00      8.39 o 
 -10   5   7        1.69        0.00      5.70 o 
  -9   5   7       13.89        4.68      5.82 o 
  -8   5   7        9.00        7.65      6.08 o 
  -7   5   7      394.64      347.37     19.78 o 
  -6   5   7      484.92      460.47     22.04 o 
  -5   5   7      378.85      349.30     19.12 o 
  -4   5   7     1193.50     1204.56     36.43 o 
  -3   5   7        4.16        0.00      4.42 o 
  -2   5   7     1174.25     1228.05     36.81 o 
  -1   5   7        0.87        1.41      3.47 o 
   0   5   7      322.13      339.72     17.46 o 
   1   5   7       26.74       27.88      5.88 o 
   2   5   7      118.67      139.60     20.72 o 
  -9   6   7        5.47       20.18      8.17 o 
  -8   6   7       63.41       86.67     12.21 o 
  -7   6   7       10.27       15.46      6.91 o 
  -6   6   7      175.93      193.24     15.46 o 
  -5   6   7      227.88      240.71     16.72 o 
  -4   6   7        4.58        0.52      4.65 o 
  -3   6   7      683.45      644.17     27.12 o 
  -2   6   7        7.09        6.91      4.96 o 
  -1   6   7      278.25      251.23     12.55 o 
   0   6   7        2.28        4.59      4.70 o 
  -8   7   7       97.21       88.24     12.80 o 
  -7   7   7       94.92       84.51     12.40 o 
  -6   7   7       64.95       57.84     10.76 o 
  -5   7   7       24.29       24.77      7.95 o 
  -4   7   7      369.18      404.48     22.23 o 
  -3   7   7       11.36       15.89      6.65 o 
  -2   7   7      231.67      242.96     12.97 o 
  -6   8   7       37.05       41.96     10.88 o 
  -5   8   7      202.71      172.99     16.36 o 
   0 -10   8       74.85       82.54     13.39 o 
   1 -10   8       36.99       44.05     10.73 o 
   2 -10   8        9.51        2.59      6.55 o 
   3 -10   8       24.48       23.75      8.83 o 
   4 -10   8       85.97      111.25     14.32 o 
   5 -10   8        6.98        7.55      6.81 o 
  -2  -9   8       62.82       76.84     12.78 o 
  -1  -9   8        1.42        0.00      5.34 o 
   0  -9   8      150.52      128.68     14.58 o 
   1  -9   8        2.30        9.95      6.34 o 
   2  -9   8        2.00        2.28      5.32 o 
   3  -9   8      158.57      146.01     14.86 o 
   4  -9   8       24.83       32.91      8.62 o 
   5  -9   8      340.02      361.34     14.16 o 
   6  -9   8        1.44        0.00      3.72 o 
  -3  -8   8       40.15       24.86      8.48 o 
  -2  -8   8        0.91        2.42      5.56 o 
  -1  -8   8      403.39      378.58     14.61 o 
   0  -8   8       22.49       17.74      7.00 o 
   1  -8   8        3.74       10.61      5.87 o 
   2  -8   8      176.21      174.10     14.39 o 
   3  -8   8      110.87      135.04     13.75 o 
   4  -8   8      124.21      134.24      8.83 o 
   5  -8   8        0.12        0.00      4.06 o 
   6  -8   8       85.43       75.70     11.16 o 
   7  -8   8        5.46        0.00      5.46 o 
  -5  -7   8        0.98        0.00      6.01 o 
  -4  -7   8       63.00       49.11     10.40 o 
  -3  -7   8       26.96       18.88      7.43 o 
  -2  -7   8      500.38      486.57     22.23 o 
  -1  -7   8      107.64      116.80     10.97 o 
   0  -7   8        0.96        0.00      3.70 o 
   1  -7   8      554.76      572.01     24.74 o 
   2  -7   8       67.75       59.27      9.12 o 
   3  -7   8      280.80      288.22     11.19 o 
   4  -7   8       44.09       47.22     14.14 o 
   5  -7   8       35.44       41.06      8.57 o 
   6  -7   8        0.70        0.00      4.56 o 
   7  -7   8       78.56       85.46     12.47 o 
  -6  -6   8        7.85       10.09      8.12 o 
  -5  -6   8       69.84       61.74     11.33 o 
  -4  -6   8      159.62      194.67     15.98 o 
  -3  -6   8      486.61      461.26     21.99 o 
  -2  -6   8      108.22      110.77     11.09 o 
  -1  -6   8        0.94        0.00      3.42 o 
   0  -6   8      962.69      903.09     27.38 o 
   1  -6   8      108.02      125.32      5.80 o 
   2  -6   8       16.69       16.37      3.77 o 
   3  -6   8        0.10        0.39      2.59 o 
   4  -6   8       94.40      104.73      7.15 o 
   5  -6   8       21.21       15.72      6.51 o 
   6  -6   8       27.50       35.19      8.86 o 
   7  -6   8      131.75      161.14     15.67 o 
  -6  -5   8       73.30       93.79     13.34 o 
  -5  -5   8      132.12       95.79     12.44 o 
  -4  -5   8      374.32      376.25     20.75 o 
  -3  -5   8       96.24       81.45     10.09 o 
  -2  -5   8       24.16       30.49      7.03 o 
  -1  -5   8      660.68      808.63     26.36 o 
   0  -5   8       10.64        4.38      2.77 o 
   1  -5   8      877.50      902.40     25.29 o 
   2  -5   8      437.67      440.39     19.65 o 
   3  -5   8      224.88      204.75      8.79 o 
   4  -5   8      422.26      426.38     19.78 o 
   5  -5   8      104.30      120.15     12.32 o 
   6  -5   8       53.03       31.80      8.33 o 
   7  -5   8        0.81        0.00      5.72 o 
  -7  -4   8      216.22      249.42     19.52 o 
  -6  -4   8      368.89      364.73     21.28 o 
  -5  -4   8      176.34      175.38     14.67 o 
  -4  -4   8        8.59       13.34      5.89 o 
  -3  -4   8       14.74       23.77      6.74 o 
  -2  -4   8       70.14       59.34      8.14 o 
  -1  -4   8       94.41       97.37      6.04 o 
   0  -4   8      147.84      156.39     10.09 o 
   1  -4   8       38.68       41.41      6.39 o 
   2  -4   8      140.23      148.38      7.47 o 
   3  -4   8      217.85      216.37     13.53 o 
   4  -4   8      217.35      205.47     14.25 o 
   5  -4   8      268.92      283.02     17.24 o 
   6  -4   8       12.26        5.20      6.10 o 
   7  -4   8       43.23       55.97     10.99 o 
  -8  -3   8       66.69       50.70     11.42 o 
  -7  -3   8      123.52      102.06     13.27 o 
  -6  -3   8      120.93      106.19     12.87 o 
  -5  -3   8       80.04       76.89     10.95 o 
  -4  -3   8        9.00        9.14      5.49 o 
  -3  -3   8      395.86      400.44     19.12 o 
  -2  -3   8       16.80       26.65      7.86 o 
  -1  -3   8      157.52      156.86      9.43 o 
   0  -3   8       46.09       55.71      7.05 o 
   1  -3   8      203.47      196.92     11.85 o 
   2  -3   8     1208.67     1196.63     32.58 o 
   3  -3   8      146.45      151.26     12.49 o 
   4  -3   8      134.61      137.82     12.66 o 
   5  -3   8       56.74       51.48      9.40 o 
   6  -3   8      373.75      402.13     22.18 o 
   7  -3   8        0.08        2.35      5.98 o 
  -8  -2   8      120.08      122.76     14.48 o 
  -7  -2   8       26.25       30.56      8.69 o 
  -6  -2   8      157.23      194.64     15.67 o 
  -5  -2   8       84.97       80.38     10.33 o 
  -4  -2   8      423.66      400.09     11.64 o 
  -3  -2   8       23.95       28.04      3.84 o 
  -2  -2   8      429.80      376.41     14.91 o 
  -1  -2   8       42.21       27.92      5.39 o 
   0  -2   8      239.16      248.38     13.39 o 
   1  -2   8      891.44      874.05     26.69 o 
   2  -2   8      252.84      228.50     13.77 o 
   3  -2   8      272.21      245.32     15.01 o 
   4  -2   8       64.85       70.64      9.95 o 
   5  -2   8      170.35      171.06     12.85 o 
   6  -2   8        0.52        0.00      4.70 o 
  -9  -1   8        1.95        0.00      5.72 o 
  -8  -1   8        1.31        0.00      5.22 o 
  -7  -1   8        0.72        0.00      4.32 o 
  -6  -1   8       84.61      114.93     12.25 o 
  -5  -1   8      306.10      285.17     10.42 o 
  -4  -1   8       88.71       84.96      6.04 o 
  -3  -1   8      762.37      723.00     21.92 o 
  -2  -1   8      115.19      117.37      8.95 o 
  -1  -1   8      510.71      511.17     19.14 o 
   0  -1   8     1374.14     1386.19     35.78 o 
   1  -1   8       63.44       54.71      8.12 o 
   2  -1   8      163.16      151.38     12.04 o 
   3  -1   8       49.98       56.59     14.44 o 
   4  -1   8      181.99      155.36     11.65 o 
   5  -1   8       71.78       65.67      7.98 o 
   6  -1   8       67.02       71.49      8.17 o 
  -9   0   8        2.53        8.71      6.51 o 
  -8   0   8       53.47       87.38     12.32 o 
  -7   0   8       71.02       60.03      9.93 o 
  -6   0   8      183.78      183.56      8.97 o 
  -5   0   8       49.08       34.88      4.84 o 
  -4   0   8      409.19      358.51     15.62 o 
  -3   0   8      177.94      149.22     10.42 o 
  -2   0   8      636.32      631.18     22.08 o 
  -1   0   8     1893.17     1964.16     44.95 o 
   0   0   8       43.78       43.74      7.62 o 
   1   0   8      213.04      229.33     14.84 o 
   2   0   8      119.82      105.56      8.06 o 
   3   0   8        5.87        1.79      4.21 o 
   4   0   8        8.06        0.80      6.28 o 
   5   0   8        1.52        2.67      4.03 o 
  -9   1   8      390.23      453.25     24.55 o 
  -8   1   8        7.65       15.77      6.51 o 
  -7   1   8      393.33      362.33     12.84 o 
  -6   1   8       86.27      112.86      8.58 o 
  -5   1   8      495.03      471.09     19.26 o 
  -4   1   8      123.91      136.99     10.78 o 
  -3   1   8        2.42        0.33      3.56 o 
  -2   1   8      614.13      657.42     23.53 o 
  -1   1   8        0.27        1.40      4.18 o 
   0   1   8     1039.38     1069.69     32.63 o 
   1   1   8       12.00       33.17      7.62 o 
   2   1   8      275.42      295.32     12.78 o 
   3   1   8      404.82      437.18     23.10 o 
   4   1   8      178.90      161.00     10.86 o 
 -10   2   8       79.37       72.00     11.87 o 
  -9   2   8        0.40        0.00      3.16 o 
  -8   2   8      707.12      709.39     19.25 o 
  -7   2   8      150.42      153.08     11.94 o 
  -6   2   8      318.28      291.24     15.70 o 
  -5   2   8      570.39      524.47     21.30 o 
  -4   2   8       80.63       87.29      9.78 o 
  -3   2   8      539.16      556.55     22.46 o 
  -2   2   8      117.50      125.33     11.54 o 
  -1   2   8      397.22      415.76     19.97 o 
   0   2   8       36.07       50.15      8.74 o 
   1   2   8        2.22        0.45      3.10 o 
   2   2   8       87.36       92.55      8.93 o 
   3   2   8      271.73      297.00     13.98 o 
   4   2   8      127.07      134.31     10.61 o 
 -10   3   8        5.65        6.60      5.24 o 
  -9   3   8      104.05      121.88      9.18 o 
  -8   3   8       51.99       54.34      6.56 o 
  -7   3   8      139.98      140.53     12.66 o 
  -6   3   8       21.62       22.34      6.84 o 
  -5   3   8      164.56      159.59     12.73 o 
  -4   3   8        7.40       13.77      5.41 o 
  -3   3   8      109.36       99.02     10.85 o 
  -2   3   8       12.78       22.06      6.48 o 
  -1   3   8       23.29       20.54      6.41 o 
   0   3   8        7.93       12.07      4.38 o 
   1   3   8      182.28      206.87     11.42 o 
   2   3   8      176.44      176.22     11.40 o 
   3   3   8       56.79       66.49      8.27 o 
  -9   4   8       24.97       21.90      5.37 o 
  -8   4   8       86.95       71.97      7.33 o 
  -7   4   8      403.88      401.51     21.28 o 
  -6   4   8        0.40        2.61      4.65 o 
  -5   4   8      272.13      297.82     17.95 o 
  -4   4   8        6.88        4.54      5.13 o 
  -3   4   8      748.46      744.66     28.09 o 
  -2   4   8        8.20        1.35      4.65 o 
  -1   4   8       24.37       10.97      5.75 o 
   0   4   8        8.12       14.15      4.89 o 
   1   4   8      255.63      274.97     24.83 o 
   2   4   8       67.61       81.48      8.96 o 
  -9   5   8        0.61        3.61      6.32 o 
  -8   5   8       11.01        1.40      4.96 o 
  -7   5   8      128.57      122.57     13.42 o 
  -6   5   8       60.96       66.20     10.76 o 
  -5   5   8        0.06        0.00      4.08 o 
  -4   5   8      299.61      299.62     18.59 o 
  -3   5   8       10.10        7.00      5.56 o 
  -2   5   8      201.99      225.56     16.46 o 
  -1   5   8       12.38        9.33      6.10 o 
   0   5   8      142.78      148.34     10.80 o 
  -8   6   8       67.75       83.70     12.59 o 
  -7   6   8        3.37        0.00      5.08 o 
  -6   6   8       14.11        3.54      6.55 o 
  -5   6   8      180.49      169.66     16.08 o 
  -4   6   8        5.58        2.54      5.96 o 
  -3   6   8      157.22      162.61     15.58 o 
  -2   6   8       25.95       38.90      9.33 o 
  -1   6   8      276.41      267.71     13.88 o 
  -7   7   8       29.06       38.42     10.04 o 
  -6   7   8       68.87       81.61     13.01 o 
  -5   7   8        3.72        7.10      6.01 o 
  -4   7   8       24.45       30.18      9.09 o 
   1 -10   9        3.16        4.63      6.41 o 
   2 -10   9       19.24       22.87      8.76 o 
   3 -10   9       46.69       61.50     12.06 o 
   4 -10   9       34.11       41.17     10.23 o 
  -1  -9   9       12.42       18.71      7.53 o 
   0  -9   9        8.99        5.87      6.17 o 
   1  -9   9       73.17       52.64     10.54 o 
   2  -9   9       22.31       24.74      7.98 o 
   3  -9   9       22.24       36.31      9.47 o 
   4  -9   9        0.01        4.84      5.72 o 
   5  -9   9      161.55      165.19     10.53 o 
  -3  -8   9       29.70       43.74     10.16 o 
  -2  -8   9        1.92        0.00      4.65 o 
   0  -8   9      172.50      177.07     15.91 o 
   1  -8   9       21.04        9.14      6.34 o 
   2  -8   9      142.50      155.89     14.58 o 
   3  -8   9        3.79        1.90      5.15 o 
   4  -8   9      124.51      138.09     12.06 o 
   5  -8   9        0.57        6.10      5.53 o 
   6  -8   9       38.61       49.44     10.07 o 
  -4  -7   9       49.65       61.38     11.61 o 
  -3  -7   9       25.37       15.36      6.91 o 
  -2  -7   9       99.41      100.44     11.78 o 
  -1  -7   9      231.83      223.54     15.10 o 
   0  -7   9       19.64       24.43      6.96 o 
   1  -7   9      229.23      230.24     16.19 o 
   2  -7   9       33.23       26.55      7.03 o 
   3  -7   9      223.27      230.00     10.36 o 
   4  -7   9       46.71       39.35      8.22 o 
   5  -7   9       39.15       43.50      9.05 o 
   6  -7   9        7.34        7.88      6.51 o 
  -5  -6   9       24.57       26.17      8.98 o 
  -4  -6   9       73.25      107.50     13.01 o 
  -3  -6   9      198.92      198.99     15.41 o 
  -2  -6   9      438.30      472.06     22.51 o 
  -1  -6   9        6.85        4.82      4.68 o 
   0  -6   9     1249.89     1295.15     35.76 o 
   1  -6   9       11.89       19.10      3.30 o 
   2  -6   9      302.27      288.28     11.10 o 
   3  -6   9      101.06      105.51      7.35 o 
   4  -6   9      167.36      173.22     13.32 o 
   5  -6   9       38.86       53.36      9.55 o 
   6  -6   9        1.05        4.42      5.49 o 
  -6  -5   9       77.95       78.62     12.78 o 
  -5  -5   9      105.71       99.80     13.42 o 
  -4  -5   9      215.80      256.83     17.88 o 
  -3  -5   9      154.76      171.04     14.29 o 
  -2  -5   9        6.95        1.31      4.27 o 
  -1  -5   9       16.58       31.34      7.03 o 
   0  -5   9      166.98      184.30     13.68 o 
   1  -5   9      202.47      187.78     11.71 o 
   2  -5   9      121.18      112.76      7.16 o 
   3  -5   9      123.48      122.43     11.56 o 
   4  -5   9        7.88        4.80      4.84 o 
   5  -5   9       44.21       56.78      9.81 o 
   6  -5   9       81.36       95.58     12.61 o 
  -7  -4   9       84.51       56.02     11.83 o 
  -6  -4   9      318.52      331.82     21.54 o 
  -5  -4   9      170.15      189.63     16.60 o 
  -4  -4   9      344.14      356.68     19.99 o 
  -3  -4   9       12.15       10.92      5.32 o 
  -2  -4   9      499.11      567.07     23.32 o 
  -1  -4   9        0.47        0.00      2.10 o 
   0  -4   9        9.98        7.08      4.61 o 
   1  -4   9       16.31       31.06      6.81 o 
   2  -4   9      198.56      189.11     12.66 o 
   3  -4   9       32.01       24.43      6.74 o 
   4  -4   9       54.80       51.93      9.62 o 
   5  -4   9      157.29      163.87     14.82 o 
   6  -4   9        1.55        7.22      6.13 o 
  -7  -3   9      186.49      202.76     18.24 o 
  -6  -3   9      144.01      170.78     16.08 o 
  -5  -3   9      310.03      340.27     19.83 o 
  -4  -3   9        7.31       17.45      6.58 o 
  -3  -3   9       96.27      119.44     11.54 o 
  -2  -3   9        2.10        0.24      2.87 o 
  -1  -3   9       99.26       88.71      8.31 o 
   0  -3   9       33.51       21.85      6.17 o 
   1  -3   9      216.02      205.66     13.13 o 
   2  -3   9        2.17        3.56      4.56 o 
   3  -3   9      156.86      166.93     13.56 o 
   4  -3   9       81.93       79.17     11.02 o 
   5  -3   9        9.41        3.28      5.68 o 
   6  -3   9      458.60      483.25     25.60 o 
  -8  -2   9       71.58       82.09     13.53 o 
  -7  -2   9       22.63       20.75      8.62 o 
  -6  -2   9      113.80      103.15     12.73 o 
  -5  -2   9        3.32        3.47      4.80 o 
  -4  -2   9      163.22      172.55     10.01 o 
  -3  -2   9       30.52       28.11      5.56 o 
  -2  -2   9      186.83      199.18     11.94 o 
  -1  -2   9       26.38       28.38      5.94 o 
   0  -2   9      635.38      645.05     23.53 o 
   1  -2   9       29.83       39.89      7.53 o 
   2  -2   9      220.73      250.30     15.84 o 
   3  -2   9      272.37      253.93     16.12 o 
   4  -2   9        0.07        4.58      5.22 o 
   5  -2   9      490.71      492.25     24.39 o 
  -8  -1   9        5.65        5.22      6.96 o 
  -7  -1   9        0.69        0.00      4.44 o 
  -6  -1   9       69.65       53.66      9.69 o 
  -5  -1   9        1.74        2.38      2.78 o 
  -4  -1   9        2.59        3.56      3.61 o 
  -3  -1   9      263.90      285.75     14.58 o 
  -2  -1   9       26.41       27.33      6.34 o 
  -1  -1   9     1321.81     1318.92     35.38 o 
   0  -1   9       41.62       40.32      7.81 o 
   1  -1   9      401.64      401.69     14.11 o 
   2  -1   9        7.52       11.14      5.82 o 
   3  -1   9       80.40       83.30     10.92 o 
   4  -1   9      207.79      203.55     11.36 o 
   5  -1   9       21.63       19.64      7.05 o 
  -9   0   9        4.41        0.00      5.51 o 
  -8   0   9      132.81      134.04     14.65 o 
  -7   0   9       62.38       46.66      9.47 o 
  -6   0   9       17.61       21.60      5.70 o 
  -5   0   9       26.84       24.98      6.10 o 
  -4   0   9      186.63      195.85     12.56 o 
  -3   0   9        1.12        4.32      4.13 o 
  -2   0   9     1619.01     1610.04     40.75 o 
  -1   0   9      916.73      968.63     30.94 o 
   0   0   9      249.93      273.31     16.43 o 
   1   0   9      798.29      771.09     28.76 o 
   2   0   9        1.38        0.49      3.26 o 
   3   0   9      710.48      756.62     21.69 o 
   4   0   9        9.81        5.50      4.94 o 
  -9   1   9      152.70      172.13     16.88 o 
  -8   1   9       42.71       38.73      9.05 o 
  -7   1   9      163.88      192.99     10.11 o 
  -6   1   9      104.32       93.60      7.28 o 
  -5   1   9      821.78      816.59     27.09 o 
  -4   1   9      290.41      289.24     16.03 o 
  -3   1   9     1146.58     1120.84     33.48 o 
  -2   1   9       81.83       94.89     10.47 o 
  -1   1   9      145.93      161.47     13.68 o 
   0   1   9      308.04      345.09     19.38 o 
   1   1   9       19.70       12.13      5.68 o 
   2   1   9      395.90      395.27     21.85 o 
   3   1   9      116.98      115.80      9.83 o 
  -9   2   9       68.44       58.84     11.02 o 
  -8   2   9      150.16      152.06      9.79 o 
  -7   2   9       74.16       68.86      7.08 o 
  -6   2   9      173.27      143.09     12.78 o 
  -5   2   9       57.11       49.68      8.60 o 
  -4   2   9     1105.43     1078.69     33.50 o 
  -3   2   9      268.76      292.45     17.26 o 
  -2   2   9        1.66        8.26      5.41 o 
  -1   2   9      189.47      232.73     16.10 o 
   0   2   9       11.29        3.63      5.34 o 
   1   2   9      278.36      289.10     18.74 o 
   2   2   9      126.57      101.43      9.41 o 
   3   2   9      122.51      118.51     10.39 o 
  -9   3   9       72.05       68.87      7.79 o 
  -8   3   9       96.24      101.79      8.43 o 
  -7   3   9      645.00      683.28     27.50 o 
  -6   3   9      562.51      551.32     24.34 o 
  -5   3   9      574.43      576.71     24.70 o 
  -4   3   9      155.37      163.80     14.27 o 
  -3   3   9        2.96        5.27      4.89 o 
  -2   3   9       76.72       66.46     10.59 o 
  -1   3   9        2.83        1.69      5.25 o 
   0   3   9       35.67       41.82      9.43 o 
   1   3   9      170.34      205.03     12.75 o 
   2   3   9      116.21      110.31     21.09 o 
  -9   4   9       27.12       18.97      5.83 o 
  -8   4   9       42.34       40.02      6.99 o 
  -7   4   9      269.09      245.65     17.26 o 
  -6   4   9      322.52      341.96     20.42 o 
  -5   4   9      286.15      318.59     19.38 o 
  -4   4   9       22.93       17.43      7.48 o 
  -3   4   9      572.00      582.95     26.26 o 
  -2   4   9       43.71       49.44      9.97 o 
  -1   4   9       78.35       85.63     12.54 o 
   0   4   9       81.48       70.79     11.52 o 
  -8   5   9       96.86       83.06     12.63 o 
  -7   5   9       42.37       38.02      9.40 o 
  -6   5   9       16.53       22.25      7.84 o 
  -5   5   9       11.01       13.94      6.98 o 
  -4   5   9      153.55      159.40     15.60 o 
  -3   5   9       13.99        4.54      5.46 o 
  -2   5   9      267.25      268.92     19.19 o 
  -1   5   9      143.78      155.98     15.96 o 
  -6   6   9        0.14        0.00      4.99 o 
  -5   6   9       20.50       15.89      7.67 o 
  -4   6   9        0.33        0.00      5.39 o 
   0  -9  10        3.49        2.90      5.65 o 
   1  -9  10       20.25       22.68      8.79 o 
   2  -9  10       23.98       31.75      9.28 o 
   3  -9  10       16.44       15.27      7.86 o 
   4  -9  10        2.28        0.00      5.44 o 
  -2  -8  10       14.61       21.18      7.86 o 
   0  -8  10       48.01       48.01     10.02 o 
   1  -8  10       21.44       16.10      7.36 o 
   2  -8  10      115.02      134.61     13.96 o 
   3  -8  10        0.61        0.00      5.20 o 
   4  -8  10      170.88      180.58     14.89 o 
   5  -8  10       21.78       21.77      7.74 o 
  -4  -7  10        8.64        6.08      6.89 o 
  -3  -7  10       65.86       64.26     11.07 o 
  -2  -7  10        3.38        9.40      6.41 o 
  -1  -7  10      183.63      212.14     15.65 o 
   1  -7  10      559.56      532.42     24.58 o 
   2  -7  10        0.03        0.00      4.44 o 
   3  -7  10      253.03      278.25     16.76 o 
   4  -7  10       33.44       31.25      8.26 o 
   5  -7  10       26.23       27.57      8.55 o 
  -5  -6  10        2.22        2.45      6.79 o 
  -4  -6  10        8.65        3.80      6.53 o 
  -3  -6  10       54.50       46.61      9.78 o 
  -2  -6  10       70.79       79.05     10.99 o 
  -1  -6  10        0.07        4.80      4.68 o 
   0  -6  10      652.29      651.41     25.10 o 
   1  -6  10        0.22        1.76      3.97 o 
   2  -6  10      393.25      380.68     13.40 o 
   3  -6  10      267.06      261.63     16.50 o 
   4  -6  10       44.95       48.82      9.57 o 
   5  -6  10      284.97      298.10     19.14 o 
  -6  -5  10        3.39        0.00      6.51 o 
  -5  -5  10      169.23      143.78     15.62 o 
  -4  -5  10       60.34       63.78     11.35 o 
  -3  -5  10      323.70      335.05     19.66 o 
  -2  -5  10       27.99       27.28      7.22 o 
  -1  -5  10      400.14      408.45     20.23 o 
   0  -5  10       76.71       68.51      8.54 o 
   1  -5  10      129.07      145.58     11.94 o 
   2  -5  10      205.45      199.34     13.58 o 
   3  -5  10        3.49        8.22      5.34 o 
   4  -5  10      117.11      119.20     13.27 o 
   5  -5  10       13.38       34.55      9.33 o 
  -5  -4  10       81.80       92.56     12.94 o 
  -4  -4  10      365.61      346.45     20.23 o 
  -3  -4  10       81.56       63.92      9.97 o 
  -2  -4  10     1150.16     1033.48     33.46 o 
  -1  -4  10       11.70        6.91      3.68 o 
   0  -4  10       17.09       11.82      3.38 o 
   1  -4  10      252.64      213.23     14.13 o 
   2  -4  10       24.49       25.43      6.93 o 
   3  -4  10      159.27      177.81     14.20 o 
   4  -4  10        1.56        7.24      5.98 o 
   5  -4  10      120.08      132.50     14.48 o 
  -7  -3  10      154.46      150.62     16.67 o 
  -6  -3  10       56.56       62.78     11.68 o 
  -5  -3  10      545.90      538.38     25.79 o 
  -4  -3  10      201.17      172.16     14.18 o 
  -3  -3  10      647.09      670.15     26.81 o 
  -2  -3  10        0.83        0.00      2.92 o 
  -1  -3  10       55.01       57.63      7.72 o 
   0  -3  10      417.32      447.13     19.40 o 
   1  -3  10      148.23      147.84     12.66 o 
   2  -3  10      198.70      224.35     15.46 o 
   3  -3  10        0.96        2.11      5.01 o 
   4  -3  10      202.84      196.85     15.62 o 
   5  -3  10        3.17        3.02      5.84 o 
  -7  -2  10       18.34       16.86      8.14 o 
  -6  -2  10       79.12       93.91     12.51 o 
  -5  -2  10       89.61       76.41     10.85 o 
  -4  -2  10      295.79      298.48     18.05 o 
  -3  -2  10       10.70        2.97      3.78 o 
  -2  -2  10       16.60       12.75      4.96 o 
  -1  -2  10      131.47      132.00     11.49 o 
   0  -2  10       81.98       75.94      9.47 o 
   1  -2  10       40.27       45.37      6.27 o 
   2  -2  10       38.00       38.71      8.60 o 
   3  -2  10       41.29       44.95      9.05 o 
   4  -2  10        1.68        0.00      4.32 o 
  -8  -1  10        1.53        0.00      5.22 o 
  -7  -1  10       87.38       70.71     11.90 o 
  -6  -1  10       57.88       35.50      8.69 o 
  -5  -1  10       55.52       54.22      9.38 o 
  -4  -1  10        1.46        3.97      4.30 o 
  -3  -1  10        1.79        0.97      3.94 o 
  -2  -1  10      174.58      155.89     12.02 o 
  -1  -1  10       13.70       11.83      5.70 o 
   0  -1  10      653.29      661.27     26.19 o 
   1  -1  10       55.38       61.98      9.95 o 
   2  -1  10      310.14      319.85     13.97 o 
   3  -1  10        6.54        9.71      6.39 o 
   4  -1  10       70.42       78.79     12.23 o 
  -8   0  10      255.25      269.77     19.73 o 
  -7   0  10       74.99       80.54     11.59 o 
  -6   0  10      111.68      118.06      8.35 o 
  -5   0  10       75.69       71.36      9.09 o 
  -4   0  10       19.61       24.05      6.39 o 
  -3   0  10        0.56        0.00      4.16 o 
  -2   0  10        4.90       12.30      5.63 o 
  -1   0  10      348.79      336.09     19.02 o 
   0   0  10      120.36      112.53     12.32 o 
   1   0  10      323.61      362.52     20.87 o 
   2   0  10        2.67       10.54      6.22 o 
   3   0  10      367.67      435.52     24.67 o 
  -8   1  10       14.04       10.02      6.44 o 
  -7   1  10       69.21       62.51      7.07 o 
  -6   1  10       34.38       25.65      7.22 o 
  -5   1  10       65.11       55.71      9.05 o 
  -4   1  10       98.55       97.36     10.90 o 
  -3   1  10        3.90        3.85      4.84 o 
  -2   1  10      235.83      240.16     16.48 o 
  -1   1  10       45.48       49.39      9.81 o 
   0   1  10      359.43      342.34     20.49 o 
   1   1  10        8.38        0.00      4.92 o 
   2   1  10      105.09      101.61     13.89 o 
  -8   2  10      110.16       91.52      8.32 o 
  -7   2  10      134.01      155.33      9.88 o 
  -6   2  10       78.72       78.15     10.83 o 
  -5   2  10        2.70        0.38      5.01 o 
  -4   2  10       82.62       95.53     11.71 o 
  -3   2  10      291.68      324.91     19.47 o 
  -2   2  10        6.27        0.83      4.70 o 
  -1   2  10       29.04       31.65      8.43 o 
   0   2  10       18.30       11.28      7.03 o 
   1   2  10       94.49       85.29     12.99 o 
  -8   3  10       48.35       60.61      7.47 o 
  -7   3  10      175.08      167.86     15.22 o 
  -6   3  10      296.92      290.27     18.88 o 
  -5   3  10       56.14       59.06     10.47 o 
  -4   3  10      526.09      555.03     26.14 o 
  -3   3  10        9.82       10.66      6.44 o 
  -2   3  10      353.14      406.74     22.82 o 
  -1   3  10        2.71        3.21      5.49 o 
   0   3  10        6.73       12.63      6.58 o 
  -7   4  10        0.45        0.00      4.92 o 
  -6   4  10       33.89       29.99      9.05 o 
  -5   4  10      211.89      186.19     16.60 o 
  -4   4  10       38.63       39.94      9.74 o 
  -3   4  10      296.51      316.60     20.52 o 
  -2   4  10        9.28        4.35      6.10 o 
  -1   4  10       65.64       77.27     12.80 o 
  -6   5  10        9.74       15.41      7.74 o 
  -5   5  10       28.12       37.59     10.02 o 
  -4   5  10       10.21        0.00      5.65 o 
   0  -8  11       36.28       35.07      9.14 o 
   1  -8  11       16.40       19.14      7.48 o 
   2  -8  11        0.54        0.00      4.25 o 
  -3  -7  11       26.15       35.69      9.78 o 
  -2  -7  11        0.44        1.33      5.89 o 
  -1  -7  11        5.31        8.71      6.53 o 
   1  -7  11      120.50      134.11     13.70 o 
   2  -7  11       80.70       89.02     11.45 o 
   3  -7  11      206.24      240.52     16.65 o 
   4  -7  11        2.18        1.35      5.58 o 
  -4  -6  11       24.81       38.30     10.40 o 
  -3  -6  11       33.79       51.84     10.83 o 
  -2  -6  11        2.33        5.79      5.91 o 
  -1  -6  11       57.37       43.43      9.12 o 
   0  -6  11        6.43       13.72      6.10 o 
   1  -6  11        7.10        1.64      4.51 o 
   2  -6  11      315.17      336.47     18.45 o 
   3  -6  11       13.34       23.65      7.53 o 
   4  -6  11      350.32      372.19     21.51 o 
  -5  -5  11      151.50      143.33     16.31 o 
  -4  -5  11       26.02       23.39      8.14 o 
  -3  -5  11      105.63      125.85     13.53 o 
  -2  -5  11        5.70       13.99      6.29 o 
  -1  -5  11      245.79      229.31     15.74 o 
   1  -5  11      201.34      212.76     14.63 o 
   2  -5  11       50.82       35.95      8.69 o 
   3  -5  11      259.25      248.54     16.79 o 
   4  -5  11        6.51        7.65      6.41 o 
  -6  -4  11      162.74      197.18     18.83 o 
  -5  -4  11       72.37       83.44     13.01 o 
  -4  -4  11      159.41      134.07     14.06 o 
  -3  -4  11        0.48        0.52      4.87 o 
  -2  -4  11      452.12      424.64     21.44 o 
  -1  -4  11        9.87       10.59      4.73 o 
   0  -4  11      225.60      196.21     12.66 o 
   1  -4  11      226.51      227.43     15.72 o 
   2  -4  11      228.04      209.46     15.51 o 
   3  -4  11       63.46       74.58     11.35 o 
   4  -4  11        3.93        0.00      5.32 o 
  -6  -3  11       77.12       53.02     11.30 o 
  -5  -3  11      167.98      170.30     16.00 o 
  -4  -3  11        7.30       15.53      6.60 o 
  -3  -3  11      408.06      366.09     19.78 o 
  -2  -3  11        0.37        0.00      3.25 o 
  -1  -3  11      194.67      171.32     12.47 o 
   0  -3  11      226.27      225.70     14.44 o 
   1  -3  11       98.07      102.61      8.27 o 
   2  -3  11        0.90        4.23      5.22 o 
   3  -3  11        0.06        0.00      5.53 o 
   4  -3  11       87.01       93.70     13.51 o 
  -7  -2  11       62.30       58.44     11.92 o 
  -6  -2  11       51.70       40.77      9.57 o 
  -5  -2  11        0.11        1.95      4.99 o 
  -4  -2  11      109.37       89.62     11.16 o 
  -3  -2  11        0.91        3.04      4.23 o 
  -2  -2  11      104.83      109.16     10.85 o 
  -1  -2  11      511.61      541.16     23.25 o 
   0  -2  11       71.03       79.41     10.52 o 
   1  -2  11       37.05       40.03      8.88 o 
   2  -2  11        2.80        1.87      4.01 o 
   3  -2  11       51.23       71.90     11.83 o 
  -7  -1  11      197.32      233.75     18.21 o 
  -6  -1  11       14.23       10.54      6.10 o 
  -5  -1  11      129.67      125.23     12.87 o 
  -4  -1  11        1.33        0.00      4.11 o 
  -3  -1  11        3.71        2.18      4.77 o 
  -2  -1  11      190.77      188.73     14.37 o 
  -1  -1  11       45.63       23.03      7.22 o 
   0  -1  11      143.77      136.06     13.53 o 
   1  -1  11        6.85        3.44      5.08 o 
   2  -1  11      371.62      417.21     23.46 o 
  -7   0  11       17.32       16.57      7.12 o 
  -6   0  11       33.69       27.71      5.51 o 
  -5   0  11       18.91       15.84      6.03 o 
  -4   0  11       52.15       37.33      8.10 o 
  -3   0  11      194.20      164.22     14.10 o 
  -2   0  11       10.64        1.52      5.39 o 
  -1   0  11       29.29       39.87      9.36 o 
   0   0  11       55.14       58.89     11.07 o 
   1   0  11      203.87      230.19     17.81 o 
   2   0  11        5.60        2.04      5.75 o 
  -7   1  11       47.39       54.28      6.98 o 
  -6   1  11        2.15        9.00      5.82 o 
  -5   1  11       16.99       19.76      6.98 o 
  -4   1  11      100.60      116.73     12.63 o 
  -3   1  11       57.99       60.17     10.85 o 
  -2   1  11       34.61       30.85      8.57 o 
  -1   1  11       50.96       58.15     11.28 o 
   0   1  11      259.60      300.71     20.73 o 
   1   1  11       18.56       22.94      8.98 o 
  -7   2  11      109.65      112.82     13.16 o 
  -6   2  11       91.22       92.13     12.61 o 
  -5   2  11      212.52      229.33     17.17 o 
  -4   2  11      102.42      109.70     13.44 o 
  -3   2  11      265.61      267.83     19.07 o 
  -2   2  11       13.75        7.03      6.13 o 
  -1   2  11      116.45      121.72     14.58 o 
   0   2  11        0.72        9.47      7.19 o 
  -6   3  11      176.45      220.55     18.59 o 
  -5   3  11       74.99       76.27     12.68 o 
  -4   3  11      344.19      371.83     22.80 o 
  -3   3  11        7.01       16.10      7.79 o 
  -2   3  11      656.88      769.66     33.69 o 
   1  -7  12       71.91       72.92     11.09 o 
  -2  -6  12       77.27       75.75     11.71 o 
  -1  -6  12        9.14        9.71      6.74 o 
   2  -6  12       91.92      119.39     12.89 o 
  -4  -5  12        6.77        0.00      5.98 o 
  -3  -5  12       58.33       49.13     10.50 o 
  -2  -5  12       11.63        5.82      6.01 o 
  -1  -5  12      318.79      289.74     18.00 o 
   1  -5  12       94.32      104.61      8.14 o 
   2  -5  12       24.99       22.70      7.72 o 
  -4  -4  12      114.06       90.04     12.35 o 
  -3  -4  12       39.39       40.70      9.31 o 
  -2  -4  12      374.51      358.27     19.71 o 
   0  -4  12      155.94      144.04     12.49 o 
   1  -4  12       24.33       15.86      6.22 o 
   2  -4  12       57.71       55.26     10.47 o 
  -5  -3  12       19.30       12.40      6.74 o 
  -4  -3  12       25.89       14.39      6.34 o 
  -3  -3  12      394.99      346.78     19.42 o 
  -2  -3  12       51.01       70.74      9.31 o 
  -1  -3  12      161.23      167.86     13.06 o 
   0  -3  12      149.58      167.67     14.15 o 
   1  -3  12       38.84       37.16      8.50 o 
   2  -3  12       51.79       62.66      8.04 o 
  -6  -2  12       71.18       91.02     12.97 o 
  -5  -2  12       69.79       37.95      9.12 o 
  -4  -2  12      249.12      209.51     15.62 o 
  -3  -2  12       10.63       12.35      5.63 o 
  -2  -2  12       67.78       87.07     10.83 o 
  -1  -2  12      321.12      300.64     18.57 o 
   0  -2  12        6.47        3.16      5.01 o 
   1  -2  12      205.33      193.08     16.46 o 
  -6  -1  12       95.44       79.38     12.09 o 
  -5  -1  12      274.43      243.56     16.76 o 
  -4  -1  12       68.26       62.74      9.55 o 
  -3  -1  12        7.30       11.66      6.22 o 
  -2  -1  12       74.02       87.55     11.56 o 
  -1  -1  12        1.25        0.00      4.96 o 
   0  -1  12       89.02       64.42     11.47 o 
   1  -1  12        0.02        9.00      6.08 o 
  -6   0  12       64.67       39.56      9.17 o 
  -5   0  12       16.60       17.95      7.08 o 
  -4   0  12       42.91       25.76      8.03 o 
  -3   0  12      259.80      281.22     18.81 o 
  -2   0  12       13.93       10.28      6.74 o 
  -1   0  12       18.01       15.91      7.60 o 
   0   0  12       18.86       38.87      9.81 o 
  -5   1  12        9.93       15.43      7.29 o 
  -4   1  12       90.37       87.24     12.44 o 
  -3   1  12        3.49        0.00      5.01 o 
  -2   1  12       28.16       31.84      9.28 o 
  -1   1  12       83.58      105.00     14.25 o 
  -2  -4  13       91.76       77.51     10.78 o 
  -3  -3  13      104.80       87.88     11.09 o 
  -1  -3  13       47.68       70.57     10.57 o 
  -3  -2  13        0.34        0.00      5.13 o 
  -2  -2  13        9.77        3.94      5.72 o 
                                                 
